# Supplementary material for: 3-(Ammonio­methyl)­pyridinium bis­(perchlorate)
Source: Acta Crystallogr Sect E Struct Rep Online. 2013 May 11;69(Pt 6):o843. doi: 10.1107/S1600536813012038 (PMC3684928; doi:10.1107/S1600536813012038)
Supplement: Supplementary file 1 [file e-69-0o843-sup1.cif]

##############################################################################
#                                                                            #
# This CIF contains the data in a paper accepted for publication in          #
# Acta Crystallographica Section E. It conforms to the requirements of       #
# Notes for Authors for Acta Crystallographica Section E, and has been       #
# peer reviewed under the auspices of the IUCr Commission on Journals.       #
#                                                                            #
# Full details of the Crystallographic Information File format               #
# are given in the paper "The Crystallographic Information File (CIF):       #
# a New Standard Archive File for Crystallography" by S. R. Hall, F. H.      #
# Allen and I. D. Brown [Acta Cryst. (1991), A47, 655-685].                  #
#                                                                            #
# The current version of the core CIF dictionary is obtainable from          #
# ftp://ftp.iucr.org/pub/cif_core.dic.                                       #
#                                                                            #
# Software is freely available for graphical display of the structure(s)     #
# in this CIF. For information consult the CIF software page                 #
# http://www.iucr.org/resources/cif/software.                                #
#                                                                            #
# This file may be used for bona fide research purposes within the           #
# scientific community so long as proper attribution is given to the journal # 
# article from which it was obtained.                                        #
#                                                                            #
##############################################################################
data_global
_audit_creation_method     SHELXL-97
_journal_date_recd_electronic     2013-04-17
_journal_date_accepted     2013-05-02
_journal_name_full     'Acta Crystallographica, Section E'
_journal_year     2013
_journal_volume     69
_journal_issue      6
_journal_page_first     o843
_journal_page_last     o843
_journal_paper_category     QO
_journal_paper_doi     10.1107/S1600536813012038
_journal_coeditor_code     LR2104
_publ_contact_author_name     'Cherif Ben Nasr'
_publ_contact_author_address
; Laboratoire de Chimie des mat\'eriaux
  Facult\'e des Sciences de Bizerte
  7021 Zarzouna
  Tunisie
;
_publ_contact_author_email     cherif_bennasr@yahoo.fr
_publ_contact_author_fax     ?
_publ_contact_author_phone     ?
_publ_section_title
;
3-(Ammoniomethyl)pyridinium bis(perchlorate)
;
loop_
    _publ_author_name
    _publ_author_footnote
    _publ_author_address
    ' Bayar, Imen' .
; Laboratoire de Chimie des Mat\'eriaux
  Facult\'e des Sciences de Bizerte
  7021 Zarzouna
  Tunisia
;
    'Kefi, Riadh' .
; Laboratoire de Chimie des Mat\'eriaux
  Facult\'e des Sciences de Bizerte
  7021 Zarzouna
  Tunisia
;
    'Sidonio Pereira da Silva, Pedro' .
;
 CEMDRX, Physics Department,
University of Coimbra,
P-3004-516 Coimbra,
Portugal
;
    'Ramos Silva, Manuela' .
;
 CEMDRX, Physics Department,
University of Coimbra,
P-3004-516 Coimbra,
Portugal
;
    'Ben Nasr, Cherif' .
; Laboratoire de Chimie des Mat\'eriaux
  Facult\'e des Sciences de Bizerte
  7021 Zarzouna
  Tunisia
;
data_I
_chemical_name_systematic
;
3-(Ammoniomethyl)pyridinium bis(perchlorate)
;
_chemical_name_common     ?
_chemical_formula_moiety     'C6 H10 N2 2+, 2(Cl O4 -)'
_chemical_formula_sum     'C6 H10 Cl2 N2 O8'
_chemical_formula_iupac     'C6 H10 N2 2+ , 2Cl O4 -'
_chemical_formula_weight     309.06
_chemical_melting_point     ?
_symmetry_cell_setting     monoclinic
_symmetry_space_group_name_H-M     'P 21/c'
_symmetry_space_group_name_Hall     '-P 2ybc '
loop_
    _symmetry_equiv_pos_as_xyz
    'x, y, z'
    '-x, y+1/2, -z+1/2'
    '-x, -y, -z'
    'x, -y-1/2, z-1/2'
_cell_length_a     5.19470(10)
_cell_length_b     12.1221(3)
_cell_length_c     18.2724(5)
_cell_angle_alpha     90.00
_cell_angle_beta     98.0670(10)
_cell_angle_gamma     90.00
_cell_volume     1139.24(5)
_cell_formula_units_Z     4
_cell_measurement_reflns_used     5314
_cell_measurement_theta_min     2.2515
_cell_measurement_theta_max     30.5787
_cell_measurement_temperature     293(2)
_exptl_crystal_description     block
_exptl_crystal_colour     colourless
_exptl_crystal_size_max     0.44
_exptl_crystal_size_mid     0.33
_exptl_crystal_size_min     0.22
_exptl_crystal_density_diffrn     1.802
_exptl_crystal_density_meas     ?
_exptl_crystal_density_method     'not measured'
_exptl_crystal_F_000     632
_exptl_absorpt_coefficient_mu     0.608
_exptl_absorpt_correction_type     multi-scan
_exptl_absorpt_process_details     '(SADABS; Sheldrick, 2003)'
_exptl_absorpt_correction_T_min     0.765
_exptl_absorpt_correction_T_max     0.875
_exptl_special_details     ?
_diffrn_ambient_temperature     293(2)
_diffrn_radiation_type     MoK\a
_diffrn_radiation_wavelength     0.71073
_diffrn_radiation_source     'fine-focus sealed tube'
_diffrn_radiation_monochromator     graphite
_diffrn_measurement_device_type     'Bruker APEXII CCD area-detector'
_diffrn_measurement_method     '\f and \w'
_diffrn_detector_area_resol_mean     ?
_diffrn_reflns_number     26338
_diffrn_reflns_av_R_equivalents     0.0315
_diffrn_reflns_av_sigmaI/netI     0.0164
_diffrn_reflns_theta_min     2.02
_diffrn_reflns_theta_max     30.58
_diffrn_reflns_theta_full     25.00
_diffrn_measured_fraction_theta_max     0.999
_diffrn_measured_fraction_theta_full     1.000
_diffrn_reflns_limit_h_min     -7
_diffrn_reflns_limit_h_max     7
_diffrn_reflns_limit_k_min     -17
_diffrn_reflns_limit_k_max     17
_diffrn_reflns_limit_l_min     -26
_diffrn_reflns_limit_l_max     26
_diffrn_standards_number     0
_diffrn_standards_interval_count     0
_diffrn_standards_interval_time     0
_diffrn_standards_decay_%     ?
_refine_special_details
;
Refinement of <i>F</i>^2^ against ALL reflections. The weighted <i>R</i>-factor
<i>wR</i> and goodness of fit <i>S</i> are based on <i>F</i>^2^, conventional
<i>R</i>-factors <i>R</i> are based on <i>F</i>, with <i>F</i> set to zero for
negative <i>F</i>^2^. The threshold expression of <i>F</i>^2^ >
\s(<i>F</i>^2^) is used only for calculating <i>R</i>-factors(gt) <i>etc</i>.
and is not relevant to the choice of reflections for refinement.
<i>R</i>-factors based on <i>F</i>^2^ are statistically about twice as large
as those based on <i>F</i>, and <i>R</i>- factors based on ALL data will be
even larger.
;
_reflns_number_total     3509
_reflns_number_gt     3007
_reflns_threshold_expression     'I>2\s(I)'
_refine_ls_structure_factor_coef     Fsqd
_refine_ls_matrix_type     full
_refine_ls_R_factor_all     0.0579
_refine_ls_R_factor_gt     0.0512
_refine_ls_wR_factor_gt     0.1421
_refine_ls_wR_factor_ref     0.1484
_refine_ls_goodness_of_fit_ref     1.059
_refine_ls_restrained_S_all     1.059
_refine_ls_number_reflns     3509
_refine_ls_number_parameters     163
_refine_ls_number_restraints     0
_refine_ls_hydrogen_treatment     constr
_refine_ls_weighting_scheme     calc
_refine_ls_weighting_details
         'calc w=1/[\s^2^(Fo^2^)+(0.0782P)^2^+0.9452P] where P=(Fo^2^+2Fc^2^)/3'
_atom_sites_solution_hydrogens     geom
_atom_sites_solution_primary     direct
_atom_sites_solution_secondary     difmap
_refine_ls_shift/su_max     0.000
_refine_ls_shift/su_mean     0.000
_refine_diff_density_max     0.704
_refine_diff_density_min     -0.748
_refine_ls_extinction_method     none
_refine_ls_extinction_coef     ?
loop_
    _atom_type_symbol
    _atom_type_description
    _atom_type_scat_dispersion_real
    _atom_type_scat_dispersion_imag
    _atom_type_scat_source
    'C' 'C' 0.0033 0.0016
                         'International Tables Vol C Tables 4.2.6.8 and 6.1.1.4'
    'H' 'H' 0.0000 0.0000
                         'International Tables Vol C Tables 4.2.6.8 and 6.1.1.4'
    'Cl' 'Cl' 0.1484 0.1585
                         'International Tables Vol C Tables 4.2.6.8 and 6.1.1.4'
    'N' 'N' 0.0061 0.0033
                         'International Tables Vol C Tables 4.2.6.8 and 6.1.1.4'
    'O' 'O' 0.0106 0.0060
                         'International Tables Vol C Tables 4.2.6.8 and 6.1.1.4'
_computing_data_collection     'APEX2 (Bruker, 2003)'
_computing_cell_refinement     'SAINT (Bruker, 2003)'
_computing_data_reduction     'SAINT (Bruker, 2003)'
_computing_structure_solution     'SHELXS97 (Sheldrick, 2008)'
_computing_structure_refinement     'SHELXL97 (Sheldrick, 2008)'
_computing_molecular_graphics     'PLATON (Spek, 2009)'
_computing_publication_material     'SHELXL97 (Sheldrick, 2008)'
loop_
    _atom_site_type_symbol
    _atom_site_label
    _atom_site_fract_x
    _atom_site_fract_y
    _atom_site_fract_z
    _atom_site_U_iso_or_equiv
    _atom_site_adp_type
    _atom_site_calc_flag
    _atom_site_refinement_flags
    _atom_site_occupancy
    _atom_site_symmetry_multiplicity
    _atom_site_disorder_assembly
    _atom_site_disorder_group
    Cl Cl1 0.11942(12) 0.50919(5) 0.12761(3) 0.04193(16) Uani d . 1 1 . .
    Cl Cl2 0.82533(9) 0.14688(4) 0.09563(2) 0.03098(14) Uani d . 1 1 . .
    O O1 -0.1534(5) 0.4964(2) 0.1114(2) 0.0912(10) Uani d . 1 1 . .
    O O2 0.2513(6) 0.4146(3) 0.10993(17) 0.0916(10) Uani d . 1 1 . .
    O O3 0.1869(7) 0.5993(4) 0.0893(4) 0.172(3) Uani d . 1 1 . .
    O O4 0.1865(11) 0.5226(5) 0.2043(2) 0.169(2) Uani d . 1 1 . .
    O O5 0.5608(3) 0.16338(19) 0.10859(10) 0.0499(5) Uani d . 1 1 . .
    O O6 0.8768(4) 0.22306(18) 0.03930(11) 0.0523(5) Uani d . 1 1 . .
    O O7 0.9987(4) 0.16608(18) 0.16220(10) 0.0530(5) Uani d . 1 1 . .
    O O8 0.8562(5) 0.03757(18) 0.07037(15) 0.0673(6) Uani d . 1 1 . .
    N N1 0.4671(4) 0.26538(17) 0.24604(10) 0.0400(4) Uani d . 1 1 . .
    H H1 0.4241 0.2266 0.2068 0.048 Uiso calc R 1 1 . .
    N N2 0.3730(4) 0.18501(18) 0.47673(11) 0.0429(5) Uani d . 1 1 . .
    H H2A 0.2868 0.1768 0.5152 0.064 Uiso calc R 1 1 . .
    H H2B 0.5421 0.1917 0.4928 0.064 Uiso calc R 1 1 . .
    H H2C 0.3466 0.1263 0.4474 0.064 Uiso calc R 1 1 . .
    C C1 0.3473(5) 0.24549(19) 0.30466(12) 0.0377(4) Uani d . 1 1 . .
    H H1A 0.2182 0.1919 0.3022 0.045 Uiso calc R 1 1 . .
    C C2 0.4155(4) 0.30457(18) 0.36882(10) 0.0318(4) Uani d . 1 1 . .
    C C3 0.6048(5) 0.38511(19) 0.36950(12) 0.0385(4) Uani d . 1 1 . .
    H H3 0.6529 0.4269 0.4119 0.046 Uiso calc R 1 1 . .
    C C4 0.7224(5) 0.4036(2) 0.30740(14) 0.0417(5) Uani d . 1 1 . .
    H H4 0.8501 0.4575 0.3079 0.050 Uiso calc R 1 1 . .
    C C5 0.6497(5) 0.3420(2) 0.24510(12) 0.0392(5) Uani d . 1 1 . .
    H H5 0.7267 0.3537 0.2028 0.047 Uiso calc R 1 1 . .
    C C6 0.2791(5) 0.2852(2) 0.43480(13) 0.0443(5) Uani d . 1 1 . .
    H H6A 0.3051 0.3487 0.4673 0.053 Uiso calc R 1 1 . .
    H H6B 0.0939 0.2781 0.4185 0.053 Uiso calc R 1 1 . .
loop_
    _atom_site_aniso_label
    _atom_site_aniso_U_11
    _atom_site_aniso_U_22
    _atom_site_aniso_U_33
    _atom_site_aniso_U_12
    _atom_site_aniso_U_13
    _atom_site_aniso_U_23
    Cl1 0.0443(3) 0.0361(3) 0.0473(3) 0.0052(2) 0.0129(2) 0.0049(2)
    Cl2 0.0309(2) 0.0361(3) 0.0261(2) 0.00110(17) 0.00438(16) -0.00042(15)
    O1 0.0420(11) 0.0839(18) 0.152(3) 0.0086(11) 0.0271(14) 0.0586(18)
    O2 0.0762(17) 0.104(2) 0.0872(19) 0.0430(16) -0.0138(14) -0.0469(16)
    O3 0.078(2) 0.132(3) 0.295(6) -0.031(2) -0.009(3) 0.148(4)
    O4 0.190(5) 0.245(6) 0.066(2) 0.104(4) -0.003(2) -0.048(3)
    O5 0.0325(8) 0.0816(14) 0.0368(8) 0.0027(8) 0.0089(6) -0.0020(8)
    O6 0.0490(10) 0.0643(12) 0.0455(9) -0.0003(9) 0.0130(8) 0.0202(9)
    O7 0.0437(9) 0.0765(13) 0.0356(8) -0.0043(9) -0.0061(7) -0.0026(8)
    O8 0.0796(16) 0.0426(11) 0.0782(15) 0.0089(10) 0.0055(12) -0.0173(10)
    N1 0.0520(11) 0.0437(10) 0.0241(7) -0.0097(8) 0.0048(7) -0.0045(7)
    N2 0.0466(11) 0.0530(12) 0.0296(8) -0.0131(9) 0.0066(7) 0.0008(8)
    C1 0.0407(11) 0.0434(11) 0.0284(9) -0.0099(9) 0.0028(8) -0.0009(8)
    C2 0.0318(9) 0.0379(10) 0.0256(8) 0.0052(7) 0.0037(7) -0.0005(7)
    C3 0.0416(11) 0.0383(10) 0.0337(10) -0.0002(9) -0.0009(8) -0.0066(8)
    C4 0.0400(11) 0.0409(11) 0.0430(11) -0.0087(9) 0.0016(9) 0.0012(9)
    C5 0.0428(11) 0.0441(12) 0.0318(9) -0.0024(9) 0.0089(8) 0.0049(8)
    C6 0.0426(12) 0.0597(14) 0.0325(10) 0.0077(10) 0.0116(9) 0.0003(10)
_geom_special_details
;
All e.s.d.'s (except the e.s.d. in the dihedral angle between two l.s. planes)
are estimated using the full covariance matrix. The cell e.s.d.'s are taken
into account individually in the estimation of e.s.d.'s in distances, angles
and torsion angles; correlations between e.s.d.'s in cell parameters are only
used when they are defined by crystal symmetry. An approximate (isotropic)
treatment of cell e.s.d.'s is used for estimating e.s.d.'s involving l.s.
planes.
;
loop_
    _geom_bond_atom_site_label_1
    _geom_bond_atom_site_label_2
    _geom_bond_site_symmetry_2
    _geom_bond_distance
    _geom_bond_publ_flag
    Cl1 O3 . 1.369(3) ?
    Cl1 O2 . 1.397(2) ?
    Cl1 O4 . 1.405(4) ?
    Cl1 O1 . 1.415(3) ?
    Cl2 O8 . 1.420(2) ?
    Cl2 O7 . 1.4272(18) ?
    Cl2 O6 . 1.4357(18) ?
    Cl2 O5 . 1.4406(18) ?
    N1 C5 . 1.329(3) ?
    N1 C1 . 1.334(3) ?
    N1 H1 . 0.8600 ?
    N2 C6 . 1.482(3) ?
    N2 H2A . 0.8900 ?
    N2 H2B . 0.8900 ?
    N2 H2C . 0.8900 ?
    C1 C2 . 1.377(3) ?
    C1 H1A . 0.9300 ?
    C2 C3 . 1.385(3) ?
    C2 C6 . 1.500(3) ?
    C3 C4 . 1.380(3) ?
    C3 H3 . 0.9300 ?
    C4 C5 . 1.369(3) ?
    C4 H4 . 0.9300 ?
    C5 H5 . 0.9300 ?
    C6 H6A . 0.9700 ?
    C6 H6B . 0.9700 ?
loop_
    _geom_angle_atom_site_label_1
    _geom_angle_atom_site_label_2
    _geom_angle_atom_site_label_3
    _geom_angle_site_symmetry_1
    _geom_angle_site_symmetry_3
    _geom_angle
    _geom_angle_publ_flag
    O3 Cl1 O2 . . 111.6(3) ?
    O3 Cl1 O4 . . 111.8(4) ?
    O2 Cl1 O4 . . 105.4(2) ?
    O3 Cl1 O1 . . 107.49(19) ?
    O2 Cl1 O1 . . 111.8(2) ?
    O4 Cl1 O1 . . 108.8(3) ?
    O8 Cl2 O7 . . 110.04(14) ?
    O8 Cl2 O6 . . 109.04(15) ?
    O7 Cl2 O6 . . 110.33(13) ?
    O8 Cl2 O5 . . 109.69(14) ?
    O7 Cl2 O5 . . 109.86(11) ?
    O6 Cl2 O5 . . 107.84(12) ?
    C5 N1 C1 . . 123.42(19) ?
    C5 N1 H1 . . 118.3 ?
    C1 N1 H1 . . 118.3 ?
    C6 N2 H2A . . 109.5 ?
    C6 N2 H2B . . 109.5 ?
    H2A N2 H2B . . 109.5 ?
    C6 N2 H2C . . 109.5 ?
    H2A N2 H2C . . 109.5 ?
    H2B N2 H2C . . 109.5 ?
    N1 C1 C2 . . 119.7(2) ?
    N1 C1 H1A . . 120.1 ?
    C2 C1 H1A . . 120.1 ?
    C1 C2 C3 . . 118.16(19) ?
    C1 C2 C6 . . 120.6(2) ?
    C3 C2 C6 . . 121.2(2) ?
    C4 C3 C2 . . 120.2(2) ?
    C4 C3 H3 . . 119.9 ?
    C2 C3 H3 . . 119.9 ?
    C5 C4 C3 . . 119.5(2) ?
    C5 C4 H4 . . 120.2 ?
    C3 C4 H4 . . 120.2 ?
    N1 C5 C4 . . 119.0(2) ?
    N1 C5 H5 . . 120.5 ?
    C4 C5 H5 . . 120.5 ?
    N2 C6 C2 . . 112.65(19) ?
    N2 C6 H6A . . 109.1 ?
    C2 C6 H6A . . 109.1 ?
    N2 C6 H6B . . 109.1 ?
    C2 C6 H6B . . 109.1 ?
    H6A C6 H6B . . 107.8 ?
loop_
    _geom_torsion_atom_site_label_1
    _geom_torsion_atom_site_label_2
    _geom_torsion_atom_site_label_3
    _geom_torsion_atom_site_label_4
    _geom_torsion_site_symmetry_1
    _geom_torsion_site_symmetry_2
    _geom_torsion_site_symmetry_3
    _geom_torsion_site_symmetry_4
    _geom_torsion
    _geom_torsion_publ_flag
    C5 N1 C1 C2 . . . . -1.3(4) ?
    N1 C1 C2 C3 . . . . 1.3(3) ?
    N1 C1 C2 C6 . . . . 178.6(2) ?
    C1 C2 C3 C4 . . . . -0.8(3) ?
    C6 C2 C3 C4 . . . . -178.1(2) ?
    C2 C3 C4 C5 . . . . 0.3(4) ?
    C1 N1 C5 C4 . . . . 0.7(4) ?
    C3 C4 C5 N1 . . . . -0.2(4) ?
    C1 C2 C6 N2 . . . . 78.7(3) ?
    C3 C2 C6 N2 . . . . -104.1(3) ?
loop_
    _geom_hbond_atom_site_label_D
    _geom_hbond_atom_site_label_H
    _geom_hbond_atom_site_label_A
    _geom_hbond_site_symmetry_A
    _geom_hbond_distance_DH
    _geom_hbond_distance_HA
    _geom_hbond_distance_DA
    _geom_hbond_angle_DHA
    N1 H1 O5 . 0.86 2.16 2.901(3) 143.9
    N1 H1 O7 1_455 0.86 2.36 2.945(3) 125.4
    N2 H2A O2 4_566 0.89 2.09 2.866(3) 145.8
    N2 H2A O6 4_466 0.89 2.54 3.166(3) 127.6
    N2 H2B O6 4_566 0.89 2.10 2.925(3) 154.5
    N2 H2B O3 2_645 0.89 2.47 2.922(4) 112.3
    N2 H2B Cl2 4_566 0.89 2.96 3.600(2) 130.5
    N2 H2C O1 2_545 0.89 2.08 2.933(3) 159.7
    N2 H2C Cl1 2_545 0.89 2.97 3.654(2) 135.0
    C5 H5 O1 1_655 0.93 2.54 3.350(4) 145
    C6 H6A O8 2_655 0.97 2.50 3.137(3) 123
