# Supplementary material for: 3-(Ammonio­methyl)­pyridinium bis­(perchlorate)
Source: Acta Crystallogr Sect E Struct Rep Online. 2013 May 11;69(Pt 6):o843. doi: 10.1107/S1600536813012038 (PMC3684928; doi:10.1107/S1600536813012038)
Supplement: Supplementary file 2 [file e-69-0o843-Isup2.hkl]

#
# h,k,l, Fc-squared, Fo-squared, sigma(Fo-squared) and status flag
#
data_I
_shelx_title ' P21/c'
_shelx_refln_list_code          4
_shelx_F_calc_maximum      181.57
_exptl_crystal_F_000       632.00
_reflns_d_resolution_high  0.6984
 
loop_
 _symmetry_equiv_pos_as_xyz
 'x, y, z'
 '-x, y+1/2, -z+1/2'
 '-x, -y, -z'
 'x, -y-1/2, z-1/2'
 
_cell_length_a     5.1947
_cell_length_b    12.1221
_cell_length_c    18.2724
_cell_angle_alpha  90.000
_cell_angle_beta   98.067
_cell_angle_gamma  90.000
 
_shelx_F_squared_multiplier     1.000
 
loop_
 _refln_index_h
 _refln_index_k
 _refln_index_l
 _refln_F_squared_calc
 _refln_F_squared_meas
 _refln_F_squared_sigma
 _refln_observed_status
   1   0   0     1296.25     1444.62     14.75 o
   2   0   0     2815.69     2658.03     29.97 o
   3   0   0     3545.12     3467.75     29.27 o
   4   0   0     1689.86     1924.13     19.53 o
   5   0   0       65.42       48.07      2.95 o
   6   0   0      109.14      114.48      4.68 o
   7   0   0      107.68      112.53      5.96 o
   1   1   0     1759.54     1992.48     23.58 o
   2   1   0     6045.01     5968.62     39.06 o
   3   1   0       62.44       62.60      1.46 o
   4   1   0      560.35      547.09      5.08 o
   5   1   0      170.67      172.37      3.39 o
   6   1   0        0.23        0.84      1.22 o
   7   1   0       39.16       34.99      2.55 o
   0   2   0      213.72      112.72      2.57 o
   1   2   0    12569.95    11195.42    164.82 o
   2   2   0     1693.26     1920.19     11.78 o
   3   2   0     1465.14     1614.75     10.20 o
   4   2   0      258.97      267.64      3.30 o
   5   2   0      189.15      198.67      4.05 o
   6   2   0        9.03        8.53      1.43 o
   7   2   0        4.51        3.70      1.75 o
   1   3   0     8874.08     8667.38     75.20 o
   2   3   0      266.98      349.38      2.86 o
   3   3   0       62.97       85.64      1.53 o
   4   3   0      185.12      164.27      2.66 o
   5   3   0       38.80       42.55      1.71 o
   6   3   0        0.22        2.12      1.28 o
   7   3   0        8.28        9.55      2.22 o
   0   4   0      669.91      724.80      7.23 o
   1   4   0     1292.66     1293.47      7.79 o
   2   4   0      443.63      394.64      2.99 o
   3   4   0      270.64      268.35      2.99 o
   4   4   0      538.78      545.84      5.66 o
   5   4   0      798.32      768.24      8.87 o
   6   4   0       34.78       34.59      2.50 o
   7   4   0        1.06        2.43      1.98 o
   1   5   0      796.99      876.13      5.43 o
   2   5   0      772.08      794.16      5.38 o
   3   5   0        8.78        7.47      0.80 o
   4   5   0      266.37      277.12      3.82 o
   5   5   0       10.85       13.27      1.45 o
   6   5   0       19.76       18.79      1.93 o
   7   5   0       86.18       88.78      8.25 o
   0   6   0     4843.77     4390.58     35.12 o
   1   6   0     1847.29     1731.32     10.26 o
   2   6   0      212.91      230.47      2.45 o
   3   6   0      687.44      679.08      6.21 o
   4   6   0      727.72      695.51      7.16 o
   5   6   0       61.10       56.58      2.31 o
   6   6   0       51.25       56.62      3.14 o
   1   7   0      280.84      265.34      2.56 o
   2   7   0      486.18      477.90      4.37 o
   3   7   0       15.32       17.26      1.22 o
   4   7   0       21.50       27.45      1.91 o
   5   7   0       28.01       28.42      1.88 o
   6   7   0       11.94       18.26      2.22 o
   0   8   0     1414.42     1478.81     13.52 o
   1   8   0      617.59      589.80      4.96 o
   2   8   0       41.79       37.37      1.29 o
   3   8   0      759.87      758.15      7.25 o
   4   8   0      256.03      270.98      4.38 o
   5   8   0       26.39       23.35      2.02 o
   6   8   0       26.31       24.49      2.50 o
   1   9   0     1432.54     1453.69     10.66 o
   2   9   0      589.25      608.10      7.16 o
   3   9   0       61.88       62.67      2.58 o
   4   9   0      289.03      301.08      5.31 o
   5   9   0      104.76      124.34      3.76 o
   6   9   0        0.32        1.31      1.71 o
   0  10   0        0.43        0.22      0.94 o
   1  10   0       10.79       15.77      1.02 o
   2  10   0        7.29        3.80      0.94 o
   3  10   0       33.24       34.59      2.60 o
   4  10   0       22.19       21.04      1.86 o
   5  10   0       80.27       67.29      3.08 o
   6  10   0      127.57      135.72      7.13 o
   1  11   0        0.04        0.36      0.78 o
   2  11   0       30.31       35.60      1.73 o
   3  11   0       23.58       27.39      2.08 o
   4  11   0       35.55       29.07      2.47 o
   5  11   0        0.10        0.53      1.61 o
   0  12   0      295.39      284.14      7.44 o
   1  12   0       30.97       30.99      1.89 o
   2  12   0        2.27        3.61      1.54 o
   3  12   0        2.00        4.68      1.40 o
   4  12   0       10.26        7.90      2.03 o
   5  12   0       19.31       18.74      2.79 o
   1  13   0        7.21        3.52      1.48 o
   2  13   0        2.42        3.20      1.54 o
   3  13   0        4.99        2.81      1.61 o
   4  13   0       16.04       11.43      2.37 o
   0  14   0      117.96      104.44      7.98 o
   1  14   0      157.05      144.59      5.14 o
   2  14   0       25.94       14.73      2.19 o
   3  14   0      114.83      117.47      4.67 o
   4  14   0       19.07       23.01      2.96 o
   1  15   0      188.70      184.86      9.29 o
   2  15   0       94.33       88.24      4.15 o
   3  15   0       11.33       10.22      2.66 o
   0  16   0        2.53        4.14      2.94 o
   1  16   0        2.45        3.69      2.06 o
   2  16   0       28.05       34.09      3.58 o
   1  17   0        0.50        0.51      2.13 o
  -7   1   1        0.46        1.07      1.62 o
  -6   1   1       88.49       98.92      3.12 o
  -5   1   1      273.70      319.20      6.83 o
  -4   1   1      491.95      545.41      6.65 o
  -3   1   1       34.84       27.68      0.92 o
  -2   1   1     1926.91     1878.30     11.91 o
  -1   1   1     7276.34     7332.23     68.70 o
   0   1   1      258.09      320.47      8.01 o
   1   1   1      920.75      930.31      6.61 o
   2   1   1     5988.89     5942.03     36.89 o
   3   1   1      284.88      313.14      3.19 o
   4   1   1       18.30       20.55      1.16 o
   5   1   1       78.01       76.67      2.40 o
   6   1   1        1.21        3.21      1.61 o
   7   1   1        1.91       -1.47      1.68 o
  -7   2   1       47.61       50.34      2.90 o
  -6   2   1      159.03      154.92      4.67 o
  -5   2   1        4.65        5.71      1.11 o
  -4   2   1      425.05      408.54      4.60 o
  -3   2   1      403.16      418.97      3.62 o
  -2   2   1      376.76      389.04      3.11 o
  -1   2   1    17073.44    15033.31    261.76 o
   0   2   1      341.31      433.92      3.74 o
   1   2   1       37.71       14.25      0.57 o
   2   2   1      156.01      208.30      2.22 o
   3   2   1     1483.86     1500.33     14.27 o
   4   2   1      298.57      308.55      3.63 o
   5   2   1      281.82      257.06      3.99 o
   6   2   1       42.56       41.84      2.69 o
   7   2   1        8.57        7.35      1.91 o
  -7   3   1        0.07        1.43      1.86 o
  -6   3   1        5.33        5.17      1.73 o
  -5   3   1        5.78        5.78      1.04 o
  -4   3   1      117.43       87.98      1.96 o
  -3   3   1      950.44     1060.01      7.51 o
  -2   3   1        5.48        2.67      0.43 o
  -1   3   1     3288.67     3278.62     26.28 o
   0   3   1    16170.64    13880.60    144.28 o
   1   3   1     1245.38     1115.12      6.76 o
   2   3   1        8.38        9.11      0.56 o
   3   3   1     1870.13     1749.26     11.43 o
   4   3   1     1438.34     1447.63     10.36 o
   5   3   1       50.72       61.36      2.08 o
   6   3   1       54.76       64.13      2.61 o
   7   3   1      245.69      253.94      7.38 o
  -7   4   1       25.06       23.51      2.80 o
  -6   4   1       28.97       29.43      2.17 o
  -5   4   1       19.96       26.80      1.58 o
  -4   4   1       34.06       32.76      1.46 o
  -3   4   1      292.28      297.37      3.14 o
  -2   4   1      394.52      408.89      3.58 o
  -1   4   1     1053.55     1018.28      7.86 o
   0   4   1      197.91      167.87      1.64 o
   1   4   1        2.05        1.72      0.30 o
   2   4   1      182.87      165.39      1.74 o
   3   4   1       80.91      111.62      1.91 o
   4   4   1      521.56      502.45      5.41 o
   5   4   1      218.51      230.78      4.03 o
   6   4   1        0.84        1.04      1.31 o
   7   4   1        4.17        6.24      2.12 o
  -7   5   1       30.37       30.52      4.15 o
  -6   5   1       34.45       38.66      3.45 o
  -5   5   1        2.06        6.02      1.70 o
  -4   5   1      273.27      269.54      3.72 o
  -3   5   1      401.93      421.80      4.39 o
  -2   5   1       64.23       27.81      1.06 o
  -1   5   1      723.81      705.83      5.12 o
   0   5   1       18.97       11.26      0.52 o
   1   5   1      385.53      410.13      2.86 o
   2   5   1        5.26       28.33      0.85 o
   3   5   1      657.30      664.07      5.54 o
   4   5   1      400.07      401.19      5.01 o
   5   5   1       46.66       39.92      2.06 o
   6   5   1      102.14       96.97      4.66 o
   7   5   1        9.36        8.71      5.18 o
  -6   6   1       13.08       13.36      1.98 o
  -5   6   1       21.68       18.87      1.58 o
  -4   6   1       42.80       56.67      1.93 o
  -3   6   1      166.80      189.54      2.81 o
  -2   6   1        2.79        0.34      0.45 o
  -1   6   1       56.88       46.62      1.29 o
   0   6   1       19.10       16.73      0.62 o
   1   6   1      446.42      390.05      2.95 o
   2   6   1       37.81       51.56      1.16 o
   3   6   1        5.54       13.20      1.06 o
   4   6   1      311.22      283.42      4.65 o
   5   6   1       22.17       26.85      1.84 o
   6   6   1        5.46        3.27      1.49 o
  -6   7   1      112.41      130.14      4.40 o
  -5   7   1      584.78      581.07      8.06 o
  -4   7   1      308.92      290.91      4.40 o
  -3   7   1       63.36       83.47      1.95 o
  -2   7   1     1689.64     1706.61     11.52 o
  -1   7   1      813.32      709.99      5.02 o
   0   7   1       27.97       40.74      1.10 o
   1   7   1        9.11       24.68      0.76 o
   2   7   1      423.28      460.27      4.48 o
   3   7   1        8.91        9.93      1.08 o
   4   7   1       26.12       20.69      1.52 o
   5   7   1       67.10       66.16      3.39 o
   6   7   1       33.79       29.22      2.65 o
  -6   8   1       15.06       11.32      2.13 o
  -5   8   1        0.28        0.82      1.24 o
  -4   8   1      154.43      155.58      3.67 o
  -3   8   1      350.30      374.72      4.76 o
  -2   8   1        3.39        0.04      0.58 o
  -1   8   1      539.58      514.84      4.40 o
   0   8   1     2133.05     2202.78     14.14 o
   1   8   1       21.04       31.23      1.05 o
   2   8   1       46.88       45.23      1.44 o
   3   8   1      143.32      111.98      2.61 o
   4   8   1      236.36      217.68      3.95 o
   5   8   1       19.42       19.30      2.03 o
   6   8   1        2.38        1.57      1.66 o
  -6   9   1        1.05        1.44      1.75 o
  -5   9   1        1.97        1.38      1.31 o
  -4   9   1        1.43       -1.03      1.03 o
  -3   9   1      113.32      117.65      2.78 o
  -2   9   1      124.69      122.14      2.62 o
  -1   9   1      545.80      588.65      5.27 o
   0   9   1      479.59      544.35      4.94 o
   1   9   1      284.86      294.36      3.42 o
   2   9   1       40.64       53.40      1.60 o
   3   9   1      579.76      603.56      6.98 o
   4   9   1      151.89      137.27      3.22 o
   5   9   1        2.81        3.48      1.44 o
   6   9   1       49.85       51.39      3.26 o
  -6  10   1       14.20       12.70      3.82 o
  -5  10   1       18.51       22.12      2.34 o
  -4  10   1      129.58      120.16      5.17 o
  -3  10   1       25.52       32.75      1.92 o
  -2  10   1       32.30       48.48      1.86 o
  -1  10   1       52.08       65.62      1.89 o
   0  10   1       51.65       63.75      1.84 o
   1  10   1      147.54      168.32      2.61 o
   2  10   1      173.65      136.49      2.59 o
   3  10   1       25.29       31.22      1.87 o
   4  10   1       18.81       24.49      1.97 o
   5  10   1        4.49        7.31      1.72 o
  -5  11   1        0.06        0.62      1.63 o
  -4  11   1       36.62       26.30      2.30 o
  -3  11   1       63.47       71.35      4.12 o
  -2  11   1       81.02       75.82      2.52 o
  -1  11   1      161.73      141.09      3.14 o
   0  11   1     1120.67     1120.85      9.85 o
   1  11   1      450.86      446.31      5.54 o
   2  11   1       90.49      104.67      3.88 o
   3  11   1      534.12      520.17      7.11 o
   4  11   1      217.39      203.06      4.53 o
   5  11   1        0.32        1.07      1.67 o
  -5  12   1        0.06        0.94      1.71 o
  -4  12   1       50.09       50.12      2.89 o
  -3  12   1        6.77        7.18      1.53 o
  -2  12   1      149.22      140.40      3.40 o
  -1  12   1      147.36      137.12      3.21 o
   0  12   1        7.12       16.84      1.69 o
   1  12   1      186.79      169.97      4.14 o
   2  12   1      527.03      539.50      8.05 o
   3  12   1       24.83       23.13      2.52 o
   4  12   1       90.08       94.70      3.86 o
   5  12   1      132.67      126.97      4.79 o
  -4  13   1       38.60       40.43      3.32 o
  -3  13   1       26.36       39.83      3.52 o
  -2  13   1      215.27      207.83      5.40 o
  -1  13   1       55.46       34.13      2.55 o
   0  13   1        0.70        0.00      1.24 o
   1  13   1       51.77       42.58      2.68 o
   2  13   1       20.35       17.21      2.20 o
   3  13   1        0.00        0.44      1.54 o
   4  13   1        0.60        0.53      1.80 o
  -4  14   1       67.29       65.10      4.44 o
  -3  14   1       41.86       43.28      3.24 o
  -2  14   1        1.24       -0.40      1.51 o
  -1  14   1       28.73       38.02      2.77 o
   0  14   1       42.38       36.32      2.76 o
   1  14   1       37.74       27.67      2.81 o
   2  14   1       16.66       12.84      3.09 o
   3  14   1        4.75        8.08      2.09 o
   4  14   1        8.03        5.30      3.94 o
  -3  15   1        1.07        1.15      1.94 o
  -2  15   1        3.26        8.58      2.23 o
  -1  15   1      104.08      100.43      4.19 o
   0  15   1       22.61       16.15      2.53 o
   1  15   1        1.03        0.85      1.74 o
   2  15   1        0.01       -0.96      1.77 o
   3  15   1        5.91       11.69      2.64 o
  -2  16   1        0.34       -0.58      1.95 o
  -1  16   1        3.63        1.31      1.97 o
   0  16   1       60.93       62.95      4.08 o
   1  16   1       14.48       15.30      2.69 o
   2  16   1        5.98        0.22      1.95 o
  -1  17   1        3.50        3.00      2.17 o
   0  17   1       74.20       77.00      4.65 o
   1  17   1       35.24       40.11      3.80 o
  -7   0   2      129.10      142.01      6.43 o
  -6   0   2       29.03       30.02      2.84 o
  -5   0   2      140.75      141.26      4.50 o
  -4   0   2      269.50      260.47      4.48 o
  -3   0   2     1681.13     2007.72     15.43 o
  -2   0   2      356.93      321.28      4.17 o
  -1   0   2      268.71      407.39      4.54 o
   0   0   2      301.97      383.69      4.97 o
   1   0   2     3964.95     3895.24     34.48 o
   2   0   2     1109.43     1154.71     11.65 o
   3   0   2      258.07      232.77      3.84 o
   4   0   2     2075.20     1960.34     18.67 o
   5   0   2       13.33       12.91      1.82 o
   6   0   2       35.22       44.74      3.84 o
   7   0   2      212.20      205.06      9.26 o
  -7   1   2       36.55       39.16      2.42 o
  -6   1   2       65.28       64.84      2.62 o
  -5   1   2       40.19       40.32      1.93 o
  -4   1   2      171.61      182.27      2.88 o
  -3   1   2      177.76      187.02      1.98 o
  -2   1   2     3376.37     3593.52     19.79 o
  -1   1   2     3624.19     3733.32     22.18 o
   0   1   2      667.27      734.24      6.84 o
   1   1   2     3204.71     3210.81     21.18 o
   2   1   2      660.17      664.88      4.82 o
   3   1   2     2165.63     2147.28     13.59 o
   4   1   2      542.64      566.90      5.28 o
   5   1   2      126.41      123.11      2.68 o
   6   1   2      175.46      182.07      5.02 o
   7   1   2        3.09        2.61      1.85 o
  -7   2   2       43.14       37.51      2.97 o
  -6   2   2       20.12       27.07      1.82 o
  -5   2   2        0.45        0.27      0.98 o
  -4   2   2       54.09       41.84      1.78 o
  -3   2   2      596.62      589.59      4.76 o
  -2   2   2      805.60      686.36      5.01 o
  -1   2   2     4365.90     4687.33     38.29 o
   0   2   2       43.81       23.20      0.60 o
   1   2   2    13855.33    12863.92    105.34 o
   2   2   2      157.62      237.34      2.26 o
   3   2   2      332.51      351.62      3.34 o
   4   2   2       24.88       33.49      1.37 o
   5   2   2       20.87       32.06      1.77 o
   6   2   2      100.01       97.85      4.14 o
   7   2   2        2.06        3.73      1.69 o
  -7   3   2        0.04        1.23      1.77 o
  -6   3   2       49.54       50.70      3.21 o
  -5   3   2        4.49        4.02      1.06 o
  -4   3   2        0.83       -0.45      0.70 o
  -3   3   2       43.71       52.23      1.33 o
  -2   3   2        4.52        8.07      0.57 o
  -1   3   2      447.70      489.71      5.18 o
   0   3   2      244.27      209.97      2.58 o
   1   3   2      167.34      162.67      1.62 o
   2   3   2      802.67      850.12      5.31 o
   3   3   2       45.17       39.10      1.05 o
   4   3   2       68.40       58.30      1.54 o
   5   3   2       39.82       38.96      1.78 o
   6   3   2        0.01        1.36      1.17 o
   7   3   2        1.67       -0.18      1.80 o
  -7   4   2       26.85       22.78      2.81 o
  -6   4   2       88.98       87.55      3.51 o
  -5   4   2      183.24      197.75      5.66 o
  -4   4   2      120.32      141.27      2.72 o
  -3   4   2     1076.42     1020.07      7.67 o
  -2   4   2      914.80      766.40      5.67 o
  -1   4   2      415.55      379.70      3.40 o
   0   4   2      149.31       91.12      1.26 o
   1   4   2      692.89      907.07      5.59 o
   2   4   2     1856.54     1942.60     10.57 o
   3   4   2        3.11       -0.34      0.51 o
   4   4   2      111.26      123.43      2.52 o
   5   4   2        9.75       12.71      1.44 o
   6   4   2        1.08        2.42      1.40 o
   7   4   2        4.91       11.10      6.08 o
  -7   5   2       22.35       23.46      3.27 o
  -6   5   2      111.82      115.87      3.96 o
  -5   5   2      171.01      174.99      3.67 o
  -4   5   2       72.28       77.13      2.02 o
  -3   5   2     1084.80     1071.54      8.48 o
  -2   5   2      120.21      121.47      1.63 o
  -1   5   2        6.14       21.48      0.77 o
   0   5   2     3434.03     3147.18     17.50 o
   1   5   2     1135.75     1007.36      5.85 o
   2   5   2      399.81      358.35      2.69 o
   3   5   2        0.94        2.94      0.68 o
   4   5   2       23.61       19.86      1.49 o
   5   5   2       42.15       37.99      2.11 o
   6   5   2      109.48       99.62      3.48 o
  -6   6   2       17.32        8.23      3.03 o
  -5   6   2        5.83        3.62      1.31 o
  -4   6   2      646.54      626.42      7.55 o
  -3   6   2      115.68      106.63      2.06 o
  -2   6   2      240.70      206.98      2.40 o
  -1   6   2     3777.82     3933.71     24.90 o
   0   6   2      210.61      274.16      2.52 o
   1   6   2       42.78       49.42      0.96 o
   2   6   2      199.51      190.32      2.10 o
   3   6   2      431.81      465.25      5.92 o
   4   6   2      620.93      618.46      7.60 o
   5   6   2       15.99       15.03      1.57 o
   6   6   2       50.90       54.73      2.80 o
  -6   7   2        1.80        2.72      1.77 o
  -5   7   2       96.00       94.00      3.37 o
  -4   7   2        1.03        2.26      1.05 o
  -3   7   2        4.00        3.95      0.75 o
  -2   7   2      295.79      312.19      3.18 o
  -1   7   2       88.38       89.03      1.51 o
   0   7   2      575.74      674.21      4.72 o
   1   7   2       27.94       39.27      0.94 o
   2   7   2      195.97      244.78      2.94 o
   3   7   2      171.56      144.19      3.03 o
   4   7   2       37.10       41.85      2.16 o
   5   7   2        1.87        0.97      1.15 o
   6   7   2       28.47       28.73      2.34 o
  -6   8   2       18.84       20.95      2.37 o
  -5   8   2       23.15       20.57      1.95 o
  -4   8   2       16.45       31.63      2.16 o
  -3   8   2      355.50      347.05      5.12 o
  -2   8   2        0.76        0.45      0.71 o
  -1   8   2      478.82      523.72      5.28 o
   0   8   2      275.59      262.48      2.63 o
   1   8   2       80.65       63.42      1.35 o
   2   8   2       20.52       36.54      1.48 o
   3   8   2      727.52      727.88      7.26 o
   4   8   2        0.24        1.40      1.06 o
   5   8   2        0.52        1.02      1.15 o
   6   8   2       22.22       21.59      2.47 o
  -6   9   2       18.53       15.93      4.14 o
  -5   9   2       50.79       42.77      3.36 o
  -4   9   2        1.72        3.01      1.33 o
  -3   9   2      131.37      103.89      3.13 o
  -2   9   2       60.53       66.63      2.00 o
  -1   9   2      242.06      211.06      3.85 o
   0   9   2      386.94      379.13      4.27 o
   1   9   2      251.27      272.38      3.91 o
   2   9   2       73.18       81.41      2.00 o
   3   9   2      144.54      145.72      3.07 o
   4   9   2        7.13        7.67      1.33 o
   5   9   2      160.16      176.99      6.19 o
   6   9   2       18.76       22.79      2.54 o
  -6  10   2        0.53        0.20      2.02 o
  -5  10   2      108.06       94.34      4.15 o
  -4  10   2       81.54       87.36      3.32 o
  -3  10   2      236.07      232.78      4.35 o
  -2  10   2     1015.32      981.52     10.08 o
  -1  10   2      487.67      530.32      6.37 o
   0  10   2        3.64        4.33      0.87 o
   1  10   2     1753.25     1873.36     14.35 o
   2  10   2      420.71      462.58      5.18 o
   3  10   2       22.44       31.33      1.69 o
   4  10   2       43.96       58.22      2.60 o
   5  10   2       35.53       33.31      2.91 o
  -5  11   2       10.02       13.52      2.28 o
  -4  11   2       72.79       77.97      3.27 o
  -3  11   2      145.72      142.22      3.54 o
  -2  11   2        1.33        1.90      1.02 o
  -1  11   2       92.08      113.46      2.85 o
   0  11   2     1024.98     1042.60     10.44 o
   1  11   2        1.75        1.34      0.92 o
   2  11   2        3.33        2.31      1.10 o
   3  11   2       59.26       67.56      3.00 o
   4  11   2       27.42       31.21      2.52 o
   5  11   2       11.65        7.67      1.94 o
  -5  12   2        9.55       13.39      2.39 o
  -4  12   2       22.46       19.97      2.42 o
  -3  12   2        0.16        0.21      1.23 o
  -2  12   2      172.81      156.38      3.60 o
  -1  12   2       77.86       80.99      2.58 o
   0  12   2      106.51      109.59      3.19 o
   1  12   2       59.96       52.26      2.18 o
   2  12   2       97.44       85.09      3.19 o
   3  12   2       32.23       33.47      2.48 o
   4  12   2        8.67        8.40      2.01 o
   5  12   2        5.85        3.10      1.90 o
  -4  13   2       69.92       64.25      3.30 o
  -3  13   2       56.60       58.30      2.94 o
  -2  13   2        8.30        4.13      1.25 o
  -1  13   2      119.73      104.56      2.98 o
   0  13   2      194.01      166.18      4.20 o
   1  13   2       17.99       17.44      2.73 o
   2  13   2       54.95       44.38      2.91 o
   3  13   2       73.94       58.42      3.14 o
   4  13   2       24.46       28.69      2.74 o
  -4  14   2       76.99       88.96      4.51 o
  -3  14   2       21.20       24.33      2.73 o
  -2  14   2       11.65        7.57      1.83 o
  -1  14   2        9.48       17.28      2.51 o
   0  14   2       28.64       27.09      2.48 o
   1  14   2       32.04       40.34      2.87 o
   2  14   2        8.30        6.69      1.99 o
   3  14   2       63.78       78.42      4.02 o
   4  14   2       32.27       39.15      4.22 o
  -3  15   2        1.54        1.73      1.92 o
  -2  15   2        0.12        5.06      1.89 o
  -1  15   2        9.58        5.29      1.86 o
   0  15   2       22.52       28.92      2.70 o
   1  15   2       21.98       20.81      2.55 o
   2  15   2       37.11       31.83      4.67 o
   3  15   2        7.63        6.22      3.51 o
  -2  16   2       75.14       82.85      5.78 o
  -1  16   2       10.53        8.63      2.15 o
   0  16   2        1.32        0.92      1.75 o
   1  16   2       60.00       47.99      3.82 o
   2  16   2       57.20       64.67      4.36 o
  -1  17   2        4.04        6.86      2.34 o
   0  17   2       47.62       62.25      6.17 o
   1  17   2       13.56       13.18      4.10 o
  -7   1   3        1.32        1.66      1.71 o
  -6   1   3       28.85       27.79      2.16 o
  -5   1   3       59.54       57.43      2.15 o
  -4   1   3       47.29       46.14      1.77 o
  -3   1   3     1377.36     1309.35      8.70 o
  -2   1   3     4717.71     4633.71     26.15 o
  -1   1   3     1390.40     1617.66      9.93 o
   0   1   3      954.24     1035.30     11.79 o
   1   1   3    21496.18    18510.40    264.02 o
   2   1   3      566.88      490.75      4.04 o
   3   1   3      616.38      667.61      5.62 o
   4   1   3      673.57      705.41      6.16 o
   5   1   3      380.84      400.35      5.14 o
   6   1   3       28.41       26.37      2.29 o
   7   1   3        3.93        4.94      2.27 o
  -7   2   3        0.32        1.73      1.69 o
  -6   2   3      206.23      198.14      4.21 o
  -5   2   3       27.36       31.19      1.61 o
  -4   2   3      115.47      121.77      2.33 o
  -3   2   3      808.27      834.34      5.62 o
  -2   2   3       48.59       45.00      0.98 o
  -1   2   3       57.90       59.99      0.95 o
   0   2   3    10326.44     9413.02    131.67 o
   1   2   3     1411.88     1347.58      8.13 o
   2   2   3      225.47      252.99      2.38 o
   3   2   3     2157.39     2045.04     12.62 o
   4   2   3      306.28      323.65      3.80 o
   5   2   3      162.53      160.85      4.72 o
   6   2   3      146.71      148.58      4.29 o
   7   2   3        9.46        6.28      1.92 o
  -7   3   3      274.91      264.68      6.35 o
  -6   3   3       31.56       35.34      2.23 o
  -5   3   3        0.85        1.33      0.98 o
  -4   3   3     2070.12     1982.03     14.44 o
  -3   3   3      424.93      330.21      3.51 o
  -2   3   3      624.34      612.85      4.38 o
  -1   3   3     7158.39     6221.38     42.61 o
   0   3   3    15600.44    13346.87    119.53 o
   1   3   3     1559.58     1634.26      9.19 o
   2   3   3      313.82      352.99      2.88 o
   3   3   3       14.41        9.80      0.70 o
   4   3   3      110.68       99.44      2.09 o
   5   3   3      101.15      102.58      2.70 o
   6   3   3       12.62       12.32      1.69 o
   7   3   3       23.13       25.12      4.31 o
  -7   4   3       15.44       16.80      2.32 o
  -6   4   3       66.75       69.26      3.19 o
  -5   4   3       66.23       58.40      2.35 o
  -4   4   3        1.20        2.98      0.83 o
  -3   4   3        1.99        0.96      0.74 o
  -2   4   3      377.91      317.84      2.99 o
  -1   4   3       42.61       40.90      0.96 o
   0   4   3     1213.17     1209.14      9.39 o
   1   4   3     1169.94     1137.30      7.04 o
   2   4   3      363.07      359.16      2.67 o
   3   4   3       81.37       87.54      1.54 o
   4   4   3       33.44       32.20      1.48 o
   5   4   3       38.26       45.46      2.39 o
   6   4   3       18.70       15.52      1.90 o
  -7   5   3       60.50       57.58      4.27 o
  -6   5   3       32.61       29.28      2.39 o
  -5   5   3      142.16      141.89      4.31 o
  -4   5   3      551.81      518.06      5.65 o
  -3   5   3     2244.85     2022.78     13.50 o
  -2   5   3      162.50      134.89      1.91 o
  -1   5   3     1025.80      910.17      8.07 o
   0   5   3     1176.15      987.22      6.76 o
   1   5   3     1253.99     1182.68      6.95 o
   2   5   3      181.96      179.79      1.85 o
   3   5   3       31.37       28.46      1.16 o
   4   5   3       60.72       71.51      2.15 o
   5   5   3      193.47      196.11      4.00 o
   6   5   3       29.81       35.57      2.43 o
  -6   6   3       37.67       34.66      3.09 o
  -5   6   3      156.28      149.12      5.65 o
  -4   6   3      172.12      170.86      3.24 o
  -3   6   3      220.82      172.43      2.90 o
  -2   6   3      809.24      682.20      5.46 o
  -1   6   3     1111.76     1191.54      8.60 o
   0   6   3      147.04      169.90      1.99 o
   1   6   3      625.47      615.03      3.85 o
   2   6   3      296.53      419.02      3.31 o
   3   6   3       89.40       83.87      1.93 o
   4   6   3        0.89        0.01      0.87 o
   5   6   3        9.71        8.50      1.41 o
   6   6   3       15.93       17.59      2.03 o
  -6   7   3        7.72        4.34      2.05 o
  -5   7   3       16.38       19.24      2.22 o
  -4   7   3       11.33        5.54      1.28 o
  -3   7   3      341.00      295.80      4.01 o
  -2   7   3      424.48      340.55      3.51 o
  -1   7   3       99.02      120.34      1.88 o
   0   7   3       85.18       39.76      1.04 o
   1   7   3      430.07      432.21      3.18 o
   2   7   3      296.67      329.90      3.13 o
   3   7   3       38.16       47.81      1.79 o
   4   7   3      575.19      598.90      6.73 o
   5   7   3      285.37      289.31      5.02 o
   6   7   3        4.28        2.30      2.08 o
  -6   8   3       12.56       17.92      2.79 o
  -5   8   3       62.23       64.42      3.56 o
  -4   8   3       35.50       34.25      2.19 o
  -3   8   3      269.28      330.34      5.07 o
  -2   8   3      254.70      291.53      3.81 o
  -1   8   3      312.17      313.55      3.44 o
   0   8   3     2100.97     2055.00     15.63 o
   1   8   3        4.32        2.90      0.47 o
   2   8   3      129.93      121.26      2.22 o
   3   8   3       87.97      106.98      2.48 o
   4   8   3      219.09      223.55      3.88 o
   5   8   3       39.18       30.42      2.02 o
   6   8   3       42.10       46.30      2.93 o
  -6   9   3       18.32       19.76      2.93 o
  -5   9   3       15.14       17.70      2.28 o
  -4   9   3      375.64      358.18      7.14 o
  -3   9   3       90.48       94.53      3.74 o
  -2   9   3       38.99       28.00      1.89 o
  -1   9   3      517.49      503.27      5.49 o
   0   9   3      906.00      846.29      6.99 o
   1   9   3      283.77      353.21      4.20 o
   2   9   3      258.31      270.54      3.64 o
   3   9   3      105.05      135.13      3.12 o
   4   9   3        9.93       10.57      1.39 o
   5   9   3        0.03       -0.73      1.18 o
   6   9   3        0.87        1.53      1.95 o
  -6  10   3        9.14        9.99      2.70 o
  -5  10   3       22.70       17.09      2.33 o
  -4  10   3        3.96       17.18      2.75 o
  -3  10   3      156.12      161.29      3.61 o
  -2  10   3      232.22      250.34      4.21 o
  -1  10   3      292.24      303.00      5.11 o
   0  10   3      134.01      124.34      2.80 o
   1  10   3       45.07       47.19      1.91 o
   2  10   3      218.59      203.35      3.62 o
   3  10   3      178.92      187.73      4.00 o
   4  10   3       16.89       22.55      1.96 o
   5  10   3        1.95        0.19      1.60 o
  -5  11   3       98.66       96.34      4.54 o
  -4  11   3      104.39      108.35      3.75 o
  -3  11   3      196.59      189.92      4.04 o
  -2  11   3       47.75       45.04      2.06 o
  -1  11   3      364.87      339.22      6.07 o
   0  11   3        0.08        2.65      1.00 o
   1  11   3        6.07       11.43      1.30 o
   2  11   3       76.87       76.77      2.81 o
   3  11   3       15.77       22.52      1.84 o
   4  11   3        5.62        8.17      1.84 o
   5  11   3       17.91       20.96      2.76 o
  -5  12   3      122.80      132.74      5.00 o
  -4  12   3        6.44        7.00      1.92 o
  -3  12   3      239.88      219.33      4.76 o
  -2  12   3       34.41       41.49      2.11 o
  -1  12   3       77.24       73.48      2.51 o
   0  12   3      162.65      198.64      3.87 o
   1  12   3       21.58       19.65      1.59 o
   2  12   3        3.88        0.57      1.25 o
   3  12   3       20.46       18.99      2.28 o
   4  12   3       19.86       21.62      2.54 o
   5  12   3        9.32        8.06      2.15 o
  -4  13   3       23.64       21.07      2.31 o
  -3  13   3        1.49        3.31      1.45 o
  -2  13   3       29.07       28.41      1.96 o
  -1  13   3      234.36      229.25      4.40 o
   0  13   3      115.62      101.10      3.40 o
   1  13   3      153.77      134.35      3.85 o
   2  13   3       88.54       87.08      3.74 o
   3  13   3        5.48        1.87      1.70 o
   4  13   3       64.55       69.41      3.66 o
  -4  14   3       15.40       13.45      2.59 o
  -3  14   3        6.30        4.42      1.90 o
  -2  14   3       54.78       57.53      3.28 o
  -1  14   3        0.08       -0.62      1.27 o
   0  14   3      234.08      222.44      5.07 o
   1  14   3        0.22        0.75      1.52 o
   2  14   3       38.40       39.74      3.81 o
   3  14   3       50.94       50.48      3.46 o
   4  14   3       18.60       24.23      2.97 o
  -3  15   3       11.04       18.33      2.61 o
  -2  15   3        4.99        2.94      1.84 o
  -1  15   3        8.88       11.79      2.17 o
   0  15   3       11.08        4.96      1.81 o
   1  15   3       29.86       18.49      2.43 o
   2  15   3        8.28       10.34      2.23 o
   3  15   3        4.90        8.37      2.26 o
  -2  16   3        9.88       13.39      2.36 o
  -1  16   3       71.52       68.66      3.84 o
   0  16   3       31.27       34.49      3.16 o
   1  16   3        7.52        4.49      1.99 o
   2  16   3       16.81       11.23      2.58 o
  -1  17   3       75.32       80.75      4.30 o
   0  17   3       13.19       14.86      2.56 o
   1  17   3       12.62       12.53      3.97 o
  -7   0   4      215.77      191.37     13.14 o
  -6   0   4       26.78       35.25      2.92 o
  -5   0   4        9.75        1.02      1.37 o
  -4   0   4     1554.62     1594.88     18.78 o
  -3   0   4     1937.24     1832.11     15.08 o
  -2   0   4     1707.45     1855.39     20.66 o
  -1   0   4    32968.59    26439.27    384.86 o
   0   0   4    20752.17    18375.63    316.78 o
   1   0   4      404.43      492.76      5.22 o
   2   0   4     3618.55     3713.70     28.04 o
   3   0   4     2928.92     2805.05     24.81 o
   4   0   4        2.66        5.22      1.56 o
   5   0   4      292.41      306.22      6.32 o
   6   0   4       38.22       39.92      7.57 o
   7   0   4       39.54       49.42      5.31 o
  -7   1   4       38.00       37.24      2.69 o
  -6   1   4       14.60       15.41      1.61 o
  -5   1   4       32.68       35.91      1.79 o
  -4   1   4       45.57       41.94      1.62 o
  -3   1   4     2049.35     2025.22     11.65 o
  -2   1   4      396.93      360.65      2.47 o
  -1   1   4      609.03      719.60      6.03 o
   0   1   4     1676.02     1806.77     18.17 o
   1   1   4     1239.02     1181.54      7.94 o
   2   1   4      545.30      554.83      4.24 o
   3   1   4      316.70      289.78      3.16 o
   4   1   4     1263.28     1244.15      9.32 o
   5   1   4        5.66        7.24      1.13 o
   6   1   4       26.30       23.75      2.24 o
   7   1   4       35.83       38.03      6.54 o
  -7   2   4        0.38        1.74      1.74 o
  -6   2   4       11.82        5.23      1.74 o
  -5   2   4      560.60      556.15      7.89 o
  -4   2   4      636.89      595.93      6.33 o
  -3   2   4      518.26      493.49      3.98 o
  -2   2   4        0.08        4.98      0.46 o
  -1   2   4      915.00      999.85      6.65 o
   0   2   4     9904.07     9147.91     69.19 o
   1   2   4      281.76      293.88      2.22 o
   2   2   4      108.11      129.70      1.53 o
   3   2   4      454.60      533.91      4.16 o
   4   2   4      594.04      587.78      5.75 o
   5   2   4      162.52      163.40      3.40 o
   6   2   4        0.14       -1.27      1.27 o
   7   2   4        0.17       -2.75      2.92 o
  -7   3   4       14.20       18.25      2.38 o
  -6   3   4        1.30        3.16      1.37 o
  -5   3   4       67.23       62.80      2.24 o
  -4   3   4      399.53      420.57      4.60 o
  -3   3   4      446.82      378.93      3.63 o
  -2   3   4     2163.54     2224.22     13.97 o
  -1   3   4      171.33      220.68      2.00 o
   0   3   4     1002.04     1056.96      8.49 o
   1   3   4      200.97      259.59      2.01 o
   2   3   4       17.54        7.97      0.51 o
   3   3   4       72.36       95.32      1.63 o
   4   3   4        1.03        0.52      0.81 o
   5   3   4       62.44       65.59      2.81 o
   6   3   4        0.07        2.24      1.36 o
   7   3   4        5.61        4.02      4.86 o
  -7   4   4       11.24       14.27      2.34 o
  -6   4   4      108.69      107.25      4.25 o
  -5   4   4      267.24      264.61      8.62 o
  -4   4   4      251.06      225.81      3.21 o
  -3   4   4      201.30      217.76      2.56 o
  -2   4   4      689.59      670.71      4.82 o
  -1   4   4     1513.73     1393.09      9.25 o
   0   4   4      805.37      864.34      6.64 o
   1   4   4      902.82      872.48      5.37 o
   2   4   4      536.05      580.30      3.89 o
   3   4   4       15.42       17.01      0.96 o
   4   4   4      470.04      476.38      4.85 o
   5   4   4      419.21      379.11      6.45 o
   6   4   4        2.45        2.88      1.54 o
  -7   5   4       11.06       13.24      2.58 o
  -6   5   4        1.47        0.18      1.40 o
  -5   5   4       83.96       88.37      3.41 o
  -4   5   4      490.89      458.28      5.46 o
  -3   5   4      255.82      317.05      3.70 o
  -2   5   4      359.45      396.27      3.55 o
  -1   5   4     1571.11     1572.50     11.80 o
   0   5   4      633.04      740.30      5.17 o
   1   5   4      163.04      184.80      1.87 o
   2   5   4       12.05       12.39      0.65 o
   3   5   4      552.54      574.49      5.12 o
   4   5   4      151.43      153.82      3.05 o
   5   5   4       15.02       15.81      1.58 o
   6   5   4       19.90       24.79      2.32 o
  -6   6   4       68.18       68.24      4.09 o
  -5   6   4      184.11      185.60      4.24 o
  -4   6   4      864.23      872.27      9.42 o
  -3   6   4     1391.70     1249.86      9.77 o
  -2   6   4      825.39      893.50      7.10 o
  -1   6   4     3679.88     3126.03     21.36 o
   0   6   4     3875.39     3463.99     20.39 o
   1   6   4       35.56       60.10      1.07 o
   2   6   4       91.40      119.64      1.73 o
   3   6   4     1480.80     1499.84     10.54 o
   4   6   4        0.04       -0.85      0.85 o
   5   6   4       33.47       36.34      3.22 o
   6   6   4        0.15        0.79      1.38 o
  -6   7   4       11.03        8.00      2.27 o
  -5   7   4       23.42       24.45      2.15 o
  -4   7   4        5.63        1.37      1.04 o
  -3   7   4      547.17      450.21      5.58 o
  -2   7   4      578.73      574.50      5.63 o
  -1   7   4        0.62        0.40      0.63 o
   0   7   4        4.99        1.07      0.45 o
   1   7   4      308.25      253.38      2.50 o
   2   7   4      233.01      210.92      2.42 o
   3   7   4      466.98      424.62      4.76 o
   4   7   4       15.51       15.47      1.37 o
   5   7   4        3.52        6.24      1.36 o
   6   7   4        5.32        7.53      1.73 o
  -6   8   4        8.99        5.13      2.12 o
  -5   8   4        1.85        5.43      1.66 o
  -4   8   4      805.17      814.83     12.45 o
  -3   8   4      423.18      386.89      5.23 o
  -2   8   4        3.34        4.18      0.83 o
  -1   8   4     1122.48     1009.58      8.08 o
   0   8   4     1121.11     1173.50      8.88 o
   1   8   4      402.96      475.17      4.03 o
   2   8   4      599.96      601.93      5.16 o
   3   8   4      129.18      151.02      2.97 o
   4   8   4      128.32      117.54      2.85 o
   5   8   4        4.09        3.62      1.29 o
   6   8   4        7.18        6.47      1.86 o
  -6   9   4      113.66      121.40      5.29 o
  -5   9   4       85.43       85.71      3.81 o
  -4   9   4       18.25       29.80      2.17 o
  -3   9   4      369.48      342.23      5.31 o
  -2   9   4      890.96      937.36      9.71 o
  -1   9   4      260.24      289.59      3.52 o
   0   9   4      821.45      805.41      6.93 o
   1   9   4     1170.21     1092.23      9.99 o
   2   9   4       81.20       94.89      2.39 o
   3   9   4       44.60       37.94      2.14 o
   4   9   4      458.06      461.03      9.21 o
   5   9   4        1.39       -0.16      1.36 o
   6   9   4       13.23       13.65      2.61 o
  -6  10   4       67.31       62.09      4.87 o
  -5  10   4       18.81       21.94      3.42 o
  -4  10   4       26.16       24.55      2.14 o
  -3  10   4        0.18       -0.52      1.05 o
  -2  10   4      133.32      139.98      3.13 o
  -1  10   4       39.07       42.44      1.82 o
   0  10   4      221.10      250.14      4.00 o
   1  10   4       13.05       16.95      1.38 o
   2  10   4      587.26      493.99      6.50 o
   3  10   4       15.97       10.08      1.57 o
   4  10   4      380.52      340.05      5.97 o
   5  10   4       86.68       77.56      3.76 o
  -5  11   4       11.45       17.41      2.48 o
  -4  11   4       35.45       37.01      2.56 o
  -3  11   4        6.80       10.21      1.46 o
  -2  11   4       19.36       15.95      1.47 o
  -1  11   4        0.01        1.30      1.35 o
   0  11   4       18.57       21.58      1.52 o
   1  11   4       41.65       40.07      1.92 o
   2  11   4       38.32       44.76      2.13 o
   3  11   4       22.42       30.40      2.22 o
   4  11   4       81.30       75.95      3.08 o
   5  11   4       10.52       16.45      3.09 o
  -5  12   4       12.72       14.43      2.47 o
  -4  12   4       23.59       23.38      3.15 o
  -3  12   4       47.29       48.01      2.36 o
  -2  12   4        0.62        0.49      1.02 o
  -1  12   4       90.41       86.89      2.67 o
   0  12   4       74.16       65.50      2.37 o
   1  12   4      414.03      376.28      6.80 o
   2  12   4        0.75        0.46      1.19 o
   3  12   4       48.83       51.51      2.73 o
   4  12   4        1.15       -0.82      1.55 o
   5  12   4       29.03       25.38      2.83 o
  -4  13   4        0.01        0.39      1.51 o
  -3  13   4        7.48        7.99      1.55 o
  -2  13   4       31.89       26.38      1.91 o
  -1  13   4       56.44       31.79      1.95 o
   0  13   4        0.86        2.84      1.15 o
   1  13   4        1.48        3.94      1.25 o
   2  13   4        0.02       -0.99      1.41 o
   3  13   4      128.86      122.99      4.62 o
   4  13   4        6.71        3.82      1.99 o
  -4  14   4       45.38       50.07      3.39 o
  -3  14   4       74.14       82.21      3.52 o
  -2  14   4        0.00        0.18      1.23 o
  -1  14   4      169.06      180.60      4.30 o
   0  14   4      166.10      157.25      3.92 o
   1  14   4        6.66        3.65      1.66 o
   2  14   4       43.76       36.23      2.91 o
   3  14   4       44.79       37.21      3.39 o
   4  14   4        2.80        0.93      1.97 o
  -3  15   4       49.23       54.75      3.63 o
  -2  15   4      217.86      231.27      6.22 o
  -1  15   4        9.18        8.12      2.01 o
   0  15   4       21.87       21.03      2.48 o
   1  15   4       96.39       82.37      3.90 o
   2  15   4       95.44       93.16      4.30 o
   3  15   4       17.84       10.77      2.37 o
  -2  16   4        0.15       -0.38      2.15 o
  -1  16   4       30.85       22.69      3.18 o
   0  16   4        9.33        3.16      1.92 o
   1  16   4       43.10       42.53      3.32 o
   2  16   4       19.37       33.40      3.18 o
  -1  17   4       20.82       23.98      3.76 o
   0  17   4        0.00        0.63      1.87 o
  -7   1   5        2.17        3.37      1.86 o
  -6   1   5       92.14      108.62      2.84 o
  -5   1   5      433.29      430.52      8.27 o
  -4   1   5       41.20       60.74      1.76 o
  -3   1   5      363.29      397.78      3.38 o
  -2   1   5      119.55      171.13      1.60 o
  -1   1   5     1528.91     1660.65     10.92 o
   0   1   5        0.18        0.70      0.27 o
   1   1   5     1188.24     1227.12      7.24 o
   2   1   5       33.95       45.45      0.98 o
   3   1   5       46.09       54.11      1.35 o
   4   1   5       13.98       12.48      1.13 o
   5   1   5      163.34      156.32      4.04 o
   6   1   5        1.78        1.06      1.52 o
  -7   2   5       80.51       92.11      3.69 o
  -6   2   5       49.62       44.16      2.46 o
  -5   2   5      109.96      123.33      2.89 o
  -4   2   5      256.90      282.22      3.68 o
  -3   2   5      300.05      346.51      3.92 o
  -2   2   5     1017.94      980.69      5.72 o
  -1   2   5     2511.05     2372.17     14.28 o
   0   2   5       92.77       80.66      1.44 o
   1   2   5      468.31      342.64      2.55 o
   2   2   5        0.65        1.46      0.39 o
   3   2   5      186.07      204.98      2.63 o
   4   2   5     1101.42     1051.59      9.48 o
   5   2   5        5.54        3.61      1.18 o
   6   2   5        0.54        0.81      1.45 o
  -7   3   5        5.76        3.95      1.79 o
  -6   3   5        7.13        5.20      1.43 o
  -5   3   5       24.07       21.38      1.75 o
  -4   3   5      475.40      487.96      5.76 o
  -3   3   5      973.59      962.88      6.88 o
  -2   3   5      925.15      951.86      5.66 o
  -1   3   5      117.60      200.77      2.63 o
   0   3   5    10175.18     9290.46     85.08 o
   1   3   5      201.95      249.47      2.12 o
   2   3   5     1687.65     1759.37      9.60 o
   3   3   5     1111.01     1087.81      7.61 o
   4   3   5      699.89      642.30      6.44 o
   5   3   5       76.52       81.10      2.42 o
   6   3   5      136.17      142.99      3.95 o
  -7   4   5       31.47       31.48      2.82 o
  -6   4   5        0.01        0.72      1.29 o
  -5   4   5       14.15        8.78      1.35 o
  -4   4   5        2.40        2.82      1.00 o
  -3   4   5      155.61      151.30      2.10 o
  -2   4   5      293.47      312.54      2.64 o
  -1   4   5        7.23       11.49      0.45 o
   0   4   5      540.97      538.47      4.86 o
   1   4   5       55.60       89.13      1.19 o
   2   4   5      325.75      325.37      2.80 o
   3   4   5      105.77       97.44      1.80 o
   4   4   5      629.24      619.74      6.54 o
   5   4   5       11.72       15.00      1.47 o
   6   4   5       18.06       13.93      1.87 o
  -7   5   5       10.27       11.86      2.77 o
  -6   5   5       16.12       16.02      2.28 o
  -5   5   5      122.26      119.44      3.63 o
  -4   5   5      336.26      312.42      4.96 o
  -3   5   5       57.71       59.13      2.02 o
  -2   5   5      148.83      104.21      2.81 o
  -1   5   5     1821.39     1690.38     11.68 o
   0   5   5      325.61      355.70      3.50 o
   1   5   5      512.73      627.91      4.45 o
   2   5   5      436.62      456.45      3.49 o
   3   5   5      927.90      978.12      7.21 o
   4   5   5      156.70      149.08      2.89 o
   5   5   5        0.00       -0.02      1.04 o
   6   5   5        7.42        6.73      1.67 o
  -6   6   5        3.25        4.50      1.74 o
  -5   6   5       39.91       43.57      2.51 o
  -4   6   5      334.36      388.21      6.16 o
  -3   6   5      132.49      134.36      2.58 o
  -2   6   5      104.36      101.53      2.05 o
  -1   6   5      985.24     1033.28      7.99 o
   0   6   5        1.49        0.49      0.40 o
   1   6   5      396.04      292.46      2.64 o
   2   6   5       15.27       22.81      0.83 o
   3   6   5       51.79       64.03      2.09 o
   4   6   5       69.04       66.04      2.20 o
   5   6   5       84.95       93.79      2.97 o
   6   6   5        7.45        5.21      1.63 o
  -6   7   5      225.49      235.07      6.17 o
  -5   7   5      207.53      192.21      5.07 o
  -4   7   5        3.37        0.59      1.01 o
  -3   7   5      608.31      651.26      8.66 o
  -2   7   5     1297.36     1226.29      9.92 o
  -1   7   5      754.65      669.54      6.12 o
   0   7   5      199.13      156.14      2.03 o
   1   7   5      321.54      261.39      2.58 o
   2   7   5        3.22        0.36      0.58 o
   3   7   5       15.15       10.95      1.01 o
   4   7   5      104.81      107.52      2.69 o
   5   7   5       62.96       58.63      2.52 o
   6   7   5        0.06       -0.10      1.63 o
  -6   8   5        1.42        1.51      1.92 o
  -5   8   5       18.01       19.84      2.07 o
  -4   8   5      506.12      491.23     11.75 o
  -3   8   5        0.07        0.05      0.92 o
  -2   8   5      161.75      129.03      2.47 o
  -1   8   5     1634.47     1666.33     12.69 o
   0   8   5      434.48      420.29      3.92 o
   1   8   5      359.86      372.08      3.63 o
   2   8   5       38.66       22.72      1.10 o
   3   8   5       52.31       66.06      2.23 o
   4   8   5       18.00       15.61      1.59 o
   5   8   5       18.06       10.79      1.74 o
   6   8   5        0.05       -0.42      1.69 o
  -6   9   5        0.01        1.57      1.99 o
  -5   9   5       14.80       16.56      2.98 o
  -4   9   5       79.45       71.15      2.77 o
  -3   9   5      432.18      378.88      5.64 o
  -2   9   5      176.24      175.04      3.31 o
  -1   9   5      144.56      165.27      2.56 o
   0   9   5     1163.39     1307.97     11.80 o
   1   9   5      239.00      208.61      3.73 o
   2   9   5      693.02      775.81      7.25 o
   3   9   5      323.81      360.62      5.99 o
   4   9   5       91.23       84.19      2.91 o
   5   9   5        1.23        0.84      1.44 o
  -6  10   5        6.88        5.71      3.20 o
  -5  10   5       13.30       16.02      2.36 o
  -4  10   5        8.98        8.62      1.63 o
  -3  10   5       69.22       78.09      2.87 o
  -2  10   5       35.32       42.02      1.87 o
  -1  10   5       29.77       22.36      1.45 o
   0  10   5       27.37       33.86      1.63 o
   1  10   5        2.19        1.09      0.93 o
   2  10   5        4.14       13.08      1.38 o
   3  10   5       15.51       14.34      1.62 o
   4  10   5        1.61        0.89      1.28 o
   5  10   5        6.43        4.11      1.69 o
  -5  11   5        1.65        2.04      1.80 o
  -4  11   5       27.63       23.67      2.33 o
  -3  11   5       11.67       21.44      1.72 o
  -2  11   5       12.71       16.43      1.47 o
  -1  11   5      930.40      926.24      9.71 o
   0  11   5      756.71      806.80      8.77 o
   1  11   5        0.95        1.46      1.02 o
   2  11   5      343.14      392.13      5.89 o
   3  11   5      498.94      465.84      7.51 o
   4  11   5        3.49        4.43      1.56 o
   5  11   5        0.70        2.11      1.84 o
  -5  12   5        4.25        4.43      1.99 o
  -4  12   5       16.04       14.28      2.18 o
  -3  12   5       57.76       63.28      3.08 o
  -2  12   5      224.43      198.74      4.06 o
  -1  12   5       13.74       10.28      1.35 o
   0  12   5        1.61        2.73      1.10 o
   1  12   5     1127.84     1104.20     11.50 o
   2  12   5       82.68       90.72      2.97 o
   3  12   5       48.03       46.79      3.23 o
   4  12   5      112.10      104.29      4.56 o
  -4  13   5        0.92        2.34      1.72 o
  -3  13   5       81.75       89.68      3.75 o
  -2  13   5       87.95       83.34      2.89 o
  -1  13   5        5.29        7.06      1.35 o
   0  13   5        1.09       -0.17      1.07 o
   1  13   5        6.08        8.40      1.43 o
   2  13   5        2.93        3.52      1.43 o
   3  13   5        8.99       16.93      2.39 o
   4  13   5       35.31       40.24      3.38 o
  -4  14   5       60.93       59.92      3.63 o
  -3  14   5        5.78        3.13      1.61 o
  -2  14   5        3.86        5.52      1.45 o
  -1  14   5        4.90        3.87      1.31 o
   0  14   5      158.35      146.57      3.76 o
   1  14   5        0.51       -0.56      1.21 o
   2  14   5       22.29       24.17      2.59 o
   3  14   5        0.01       -0.85      1.69 o
  -3  15   5       15.83       17.21      2.22 o
  -2  15   5       43.46       50.00      3.05 o
  -1  15   5       37.28       43.50      3.53 o
   0  15   5        1.70       -0.79      1.40 o
   1  15   5        3.48        2.12      1.81 o
   2  15   5        0.10       -1.62      1.62 o
   3  15   5       25.87       35.26      3.28 o
  -2  16   5        0.08       -1.83      1.83 o
  -1  16   5       45.64       48.61      3.37 o
   0  16   5       12.29       16.62      2.41 o
   1  16   5        3.66        4.98      2.01 o
   2  16   5        6.91        5.75      2.15 o
   0  17   5       44.03       48.26      4.55 o
  -7   0   6       94.88       80.29      5.48 o
  -6   0   6       28.01       25.85      2.84 o
  -5   0   6       64.81       53.31      4.41 o
  -4   0   6      503.48      515.81      7.18 o
  -3   0   6     1426.72     1545.62     13.93 o
  -2   0   6      445.54      524.74      4.60 o
  -1   0   6     1203.00     1161.41      9.31 o
   0   0   6     7353.82     6911.20    110.91 o
   1   0   6     1927.69     1999.80     17.60 o
   2   0   6     2291.08     2400.84     18.90 o
   3   0   6     4351.35     4414.68     40.61 o
   4   0   6      847.82      841.73     12.36 o
   5   0   6      199.73      210.92      5.81 o
   6   0   6      111.21      121.83      9.43 o
  -7   1   6       28.85       29.03      2.76 o
  -6   1   6      183.12      185.44      4.35 o
  -5   1   6      185.03      182.22      4.21 o
  -4   1   6       43.70       52.98      1.64 o
  -3   1   6      394.08      456.38      3.46 o
  -2   1   6      365.39      416.85      2.86 o
  -1   1   6      564.74      545.55      3.79 o
   0   1   6     1074.74     1030.52      6.33 o
   1   1   6     2764.71     2821.40     14.07 o
   2   1   6      907.84      872.88      5.69 o
   3   1   6        0.74        0.66      0.61 o
   4   1   6      554.94      557.25      6.15 o
   5   1   6      280.35      275.83      5.03 o
   6   1   6        0.44        1.58      1.45 o
  -7   2   6       22.49       25.13      2.72 o
  -6   2   6       37.25       35.65      2.32 o
  -5   2   6       59.15       62.79      2.43 o
  -4   2   6      199.76      191.22      2.99 o
  -3   2   6     1160.13     1100.20      7.84 o
  -2   2   6       63.55       31.34      0.72 o
  -1   2   6      159.14      133.03      1.87 o
   0   2   6       27.97       22.96      0.79 o
   1   2   6     1311.47     1455.10      8.12 o
   2   2   6      261.36      243.51      2.14 o
   3   2   6       57.81       57.02      1.41 o
   4   2   6       15.01       19.31      1.42 o
   5   2   6        2.10       -0.87      1.19 o
   6   2   6       25.76       30.38      2.67 o
  -7   3   6       41.38       46.16      2.90 o
  -6   3   6        7.69        5.06      1.46 o
  -5   3   6        4.91        2.11      1.11 o
  -4   3   6       27.85       27.44      1.88 o
  -3   3   6       90.94      104.22      1.73 o
  -2   3   6      187.68      242.29      2.05 o
  -1   3   6      777.78      822.69     10.36 o
   0   3   6      340.24      326.31      4.71 o
   1   3   6       30.52       30.25      0.71 o
   2   3   6     1005.47     1049.06      6.33 o
   3   3   6      238.65      244.42      2.84 o
   4   3   6      411.36      422.18      5.63 o
   5   3   6        2.54        3.42      1.12 o
   6   3   6        0.64       -1.24      1.31 o
  -7   4   6        0.82        1.64      1.89 o
  -6   4   6      350.74      337.95      8.52 o
  -5   4   6      339.31      344.39      6.03 o
  -4   4   6      377.79      342.14      8.03 o
  -3   4   6      968.35      879.62      6.84 o
  -2   4   6     3319.58     3054.65     19.89 o
  -1   4   6      492.00      460.21      5.67 o
   0   4   6      155.06       75.22      1.03 o
   1   4   6     1048.54      986.54      5.96 o
   2   4   6       67.44       68.19      1.23 o
   3   4   6        3.12        1.58      0.63 o
   4   4   6       78.10       81.22      2.86 o
   5   4   6        0.04        0.88      1.00 o
   6   4   6        1.24        1.32      1.43 o
  -7   5   6      101.12      101.27      9.42 o
  -6   5   6       13.32        8.66      1.80 o
  -5   5   6        5.64        5.68      1.42 o
  -4   5   6      757.51      691.80     10.48 o
  -3   5   6      680.39      708.52      6.20 o
  -2   5   6      148.68       90.65      1.74 o
  -1   5   6     2999.65     2911.23     16.89 o
   0   5   6      768.66      715.03      4.99 o
   1   5   6      231.50      221.23      2.32 o
   2   5   6       55.58       76.75      1.28 o
   3   5   6      553.95      494.72      4.78 o
   4   5   6       54.09       59.46      1.98 o
   5   5   6       39.83       35.33      2.84 o
   6   5   6        4.98        4.29      1.57 o
  -6   6   6        2.07        2.05      1.82 o
  -5   6   6        5.21        4.06      1.39 o
  -4   6   6        6.35        3.68      1.15 o
  -3   6   6       27.27       28.83      1.48 o
  -2   6   6       84.07      119.66      2.11 o
  -1   6   6      124.01      145.89      1.97 o
   0   6   6       29.43       60.95      1.34 o
   1   6   6       42.33       53.47      1.18 o
   2   6   6      861.86      971.27      6.55 o
   3   6   6      257.36      293.06      3.50 o
   4   6   6      549.47      534.02      6.26 o
   5   6   6       16.50       16.15      1.76 o
   6   6   6       79.77       85.97      3.87 o
  -6   7   6        0.18        1.05      1.59 o
  -5   7   6       44.17       39.09      2.45 o
  -4   7   6       25.28       28.36      1.89 o
  -3   7   6       46.55       56.11      1.92 o
  -2   7   6       17.81       32.63      1.38 o
  -1   7   6       47.81       75.01      1.55 o
   0   7   6       24.40       19.21      0.79 o
   1   7   6      662.87      670.21      5.26 o
   2   7   6      157.25      119.63      2.04 o
   3   7   6       15.16       18.17      1.28 o
   4   7   6       43.72       47.93      1.98 o
   5   7   6       27.38       28.42      2.31 o
   6   7   6        0.64        1.71      1.81 o
  -6   8   6        0.00       -1.63      1.63 o
  -5   8   6       20.19       21.61      3.21 o
  -4   8   6        0.53        5.50      1.77 o
  -3   8   6       55.56       74.95      2.94 o
  -2   8   6       59.08       51.08      1.64 o
  -1   8   6      234.55      254.78      3.81 o
   0   8   6      245.20      294.43      3.04 o
   1   8   6       81.79       99.46      1.89 o
   2   8   6        0.29        7.42      0.90 o
   3   8   6      624.46      641.82      7.85 o
   4   8   6        1.78        3.35      1.25 o
   5   8   6       29.94       41.27      2.73 o
   6   8   6       41.54       50.13      3.65 o
  -6   9   6        9.62       11.17      2.47 o
  -5   9   6        0.79        2.48      1.68 o
  -4   9   6       24.77       26.60      2.29 o
  -3   9   6       27.82       18.85      1.47 o
  -2   9   6      307.66      317.24      4.16 o
  -1   9   6      205.42      202.12      4.04 o
   0   9   6       54.85       50.53      1.42 o
   1   9   6      811.31      868.11      6.86 o
   2   9   6      131.71      143.59      2.75 o
   3   9   6       12.01       12.59      1.45 o
   4   9   6       47.66       61.48      2.62 o
   5   9   6      161.28      175.17      5.63 o
  -6  10   6       44.58       43.56      7.39 o
  -5  10   6       52.25       57.10      3.63 o
  -4  10   6        6.11        3.28      1.49 o
  -3  10   6      357.09      351.98      5.99 o
  -2  10   6      568.15      617.82      7.49 o
  -1  10   6      152.09      200.78      3.12 o
   0  10   6      604.15      591.19      6.04 o
   1  10   6      121.62      170.98      3.32 o
   2  10   6      109.60      126.07      2.85 o
   3  10   6       46.61       56.96      2.90 o
   4  10   6       82.45       92.29      3.38 o
   5  10   6        0.01        0.07      1.52 o
  -5  11   6        3.84        1.60      1.89 o
  -4  11   6      192.90      198.39      5.53 o
  -3  11   6       58.39       71.95      2.88 o
  -2  11   6        6.50        9.27      1.24 o
  -1  11   6      193.42      212.39      3.88 o
   0  11   6      570.67      578.16      9.96 o
   1  11   6       78.19       74.00      2.51 o
   2  11   6        0.31        3.19      1.13 o
   3  11   6       49.16       52.62      2.64 o
   4  11   6       44.54       47.20      2.90 o
   5  11   6       34.25       25.19      3.20 o
  -5  12   6        0.38        2.48      1.89 o
  -4  12   6        7.47        5.89      1.62 o
  -3  12   6        6.08        3.48      1.23 o
  -2  12   6       16.21       22.20      1.70 o
  -1  12   6        5.00       -0.05      0.98 o
   0  12   6        0.03       -0.54      0.95 o
   1  12   6       46.55       56.70      2.53 o
   2  12   6       10.86        8.48      1.48 o
   3  12   6       59.67       52.99      2.89 o
   4  12   6       11.37       14.02      2.15 o
  -4  13   6       41.71       53.56      3.34 o
  -3  13   6       69.80       60.49      2.70 o
  -2  13   6       21.90       27.31      2.45 o
  -1  13   6       91.41       97.89      2.97 o
   0  13   6       11.69       10.42      1.45 o
   1  13   6       30.09       33.96      2.08 o
   2  13   6       35.99       21.86      2.12 o
   3  13   6       31.16       34.71      2.62 o
   4  13   6        0.00        0.07      1.79 o
  -4  14   6       16.36       17.60      2.58 o
  -3  14   6        0.01       -1.34      1.36 o
  -2  14   6        1.56        0.86      1.27 o
  -1  14   6        0.50        1.49      1.23 o
   0  14   6      102.68       93.55      3.12 o
   1  14   6        8.26        9.43      1.53 o
   2  14   6       97.75       89.09      3.53 o
   3  14   6       14.10       18.61      3.29 o
  -3  15   6        2.22        4.02      1.91 o
  -2  15   6        8.53        9.69      1.74 o
  -1  15   6        0.55        2.57      1.37 o
   0  15   6        0.69       -1.05      1.29 o
   1  15   6       55.26       58.13      3.47 o
   2  15   6       37.99       34.46      3.11 o
   3  15   6        0.36        0.33      1.93 o
  -2  16   6       23.58       30.59      3.03 o
  -1  16   6       18.31       19.72      2.62 o
   0  16   6       46.64       45.92      4.67 o
   1  16   6       24.18       21.32      2.70 o
   2  16   6        0.62        0.41      2.55 o
  -7   1   7        6.27        2.49      1.79 o
  -6   1   7       58.36       61.21      2.78 o
  -5   1   7      125.69      141.35      3.33 o
  -4   1   7       71.38       71.44      2.30 o
  -3   1   7      947.24      865.88      6.32 o
  -2   1   7     1000.62      890.20      6.09 o
  -1   1   7       74.61       53.31      0.94 o
   0   1   7     1389.02     1357.31      8.64 o
   1   1   7     5102.56     4777.93     24.07 o
   2   1   7       31.07       17.50      0.70 o
   3   1   7      385.71      399.21      3.97 o
   4   1   7      508.89      481.72      5.65 o
   5   1   7       90.60       89.11      2.84 o
   6   1   7        1.57        3.20      1.60 o
  -7   2   7       62.52       55.90      3.40 o
  -6   2   7       20.67       14.07      1.71 o
  -5   2   7        0.61       -0.35      1.04 o
  -4   2   7       70.47       69.76      2.07 o
  -3   2   7     1536.26     1546.47     10.82 o
  -2   2   7       41.09       38.44      0.81 o
  -1   2   7      323.75      429.93      6.28 o
   0   2   7        0.46       -0.23      0.36 o
   1   2   7        5.77        3.88      0.41 o
   2   2   7     1540.06     1651.94      9.43 o
   3   2   7     1149.50     1116.29      7.84 o
   4   2   7       46.01       50.71      2.00 o
   5   2   7       29.93       31.19      1.94 o
   6   2   7       47.22       47.61      2.89 o
  -7   3   7      172.42      173.72      7.35 o
  -6   3   7        0.00       -0.07      1.26 o
  -5   3   7       55.72       50.82      2.48 o
  -4   3   7     2588.38     2355.34     45.45 o
  -3   3   7       12.66        9.58      0.74 o
  -2   3   7      808.95      819.57      5.25 o
  -1   3   7     2562.93     2613.44     20.10 o
   0   3   7      650.65      703.20      5.91 o
   1   3   7      137.39      162.93      1.70 o
   2   3   7      713.48      786.98      5.44 o
   3   3   7       34.73       39.36      1.25 o
   4   3   7      309.13      306.43      5.23 o
   5   3   7       11.45        7.09      1.30 o
   6   3   7       71.43       76.83      3.41 o
  -7   4   7       12.53       14.31      2.40 o
  -6   4   7       37.40       47.09      2.78 o
  -5   4   7       23.19       23.61      2.42 o
  -4   4   7       45.86       47.58      2.19 o
  -3   4   7      401.94      363.51      3.81 o
  -2   4   7      360.68      368.85      4.15 o
  -1   4   7       43.45       51.28      1.60 o
   0   4   7       63.47       89.53      1.35 o
   1   4   7        9.65       15.34      0.61 o
   2   4   7      305.15      321.07      2.81 o
   3   4   7      347.70      336.56      3.29 o
   4   4   7      262.17      249.65      4.61 o
   5   4   7        5.23        4.49      1.18 o
   6   4   7        3.32        0.68      1.55 o
  -7   5   7       20.54       15.91      2.89 o
  -6   5   7        0.65        1.46      1.45 o
  -5   5   7       83.00       65.20      3.10 o
  -4   5   7      225.61      212.62      4.30 o
  -3   5   7     1414.19     1400.91     10.44 o
  -2   5   7      150.77      188.89      2.44 o
  -1   5   7      657.35      604.96      4.17 o
   0   5   7      759.45      534.87      4.84 o
   1   5   7        5.93        4.30      0.49 o
   2   5   7      318.98      288.47      3.11 o
   3   5   7      220.17      217.80      2.70 o
   4   5   7      229.81      231.19      3.50 o
   5   5   7       51.89       51.91      2.48 o
   6   5   7        0.59        0.21      1.87 o
  -6   6   7       40.98       49.56      3.19 o
  -5   6   7       41.11       42.07      2.48 o
  -4   6   7        3.00        5.58      1.31 o
  -3   6   7     1321.14     1205.93      9.41 o
  -2   6   7       93.63       72.09      2.39 o
  -1   6   7       21.46       20.45      0.79 o
   0   6   7     1664.75     1659.10     10.91 o
   1   6   7       16.85       10.08      0.68 o
   2   6   7       84.76       92.03      1.86 o
   3   6   7        0.17        1.16      0.79 o
   4   6   7       20.29       26.15      1.52 o
   5   6   7       19.91       22.84      2.26 o
   6   6   7       10.45       10.75      2.15 o
  -6   7   7       33.50       39.14      3.18 o
  -5   7   7      107.10      101.61      4.47 o
  -4   7   7        5.11        9.89      1.51 o
  -3   7   7     1062.36     1016.28      9.02 o
  -2   7   7     1963.61     1892.42     14.18 o
  -1   7   7       14.29       34.54      1.12 o
   0   7   7      537.78      411.46      3.57 o
   1   7   7     1105.86     1153.90      8.31 o
   2   7   7     1123.99     1198.62      8.87 o
   3   7   7      217.23      209.52      3.25 o
   4   7   7      499.92      512.29      6.91 o
   5   7   7       26.51       26.96      2.40 o
   6   7   7        0.02        0.84      1.77 o
  -6   8   7        1.66        0.73      1.66 o
  -5   8   7        5.02        2.64      1.55 o
  -4   8   7      243.61      260.63      4.82 o
  -3   8   7      704.92      787.71      8.13 o
  -2   8   7      363.14      319.91      3.98 o
  -1   8   7      614.96      614.99      5.69 o
   0   8   7      849.47      867.37      6.40 o
   1   8   7      223.70      181.34      2.63 o
   2   8   7      429.71      431.94      4.30 o
   3   8   7      629.78      619.34      7.37 o
   4   8   7        7.56        7.90      1.44 o
   5   8   7       75.98       82.56      4.07 o
  -6   9   7        1.12       -1.38      2.04 o
  -5   9   7      100.13      101.80      4.00 o
  -4   9   7       48.90       57.15      2.70 o
  -3   9   7        0.35        0.49      0.96 o
  -2   9   7        2.75        5.47      0.92 o
  -1   9   7      143.09      107.95      2.49 o
   0   9   7      104.26      109.03      1.92 o
   1   9   7      146.22      201.64      2.73 o
   2   9   7        0.78        0.91      0.76 o
   3   9   7        1.83        1.63      1.10 o
   4   9   7       80.61       79.90      3.44 o
   5   9   7       25.26       22.81      2.43 o
  -5  10   7       14.20       17.81      2.51 o
  -4  10   7        8.80       12.83      1.77 o
  -3  10   7       40.09       32.44      1.93 o
  -2  10   7       19.80       22.83      1.44 o
  -1  10   7      240.93      269.64      3.64 o
   0  10   7       30.88       39.81      1.48 o
   1  10   7        3.18        4.38      1.00 o
   2  10   7      252.15      249.24      4.03 o
   3  10   7        7.69        8.13      1.55 o
   4  10   7        0.25        1.82      1.46 o
   5  10   7       22.37       17.20      3.95 o
  -5  11   7       73.75       82.35      4.26 o
  -4  11   7      153.82      158.51      4.71 o
  -3  11   7        0.71       -0.40      1.16 o
  -2  11   7       30.02       17.85      1.49 o
  -1  11   7       15.22       17.71      1.63 o
   0  11   7        1.00       -0.11      0.93 o
   1  11   7        3.47        5.91      1.18 o
   2  11   7        0.39        0.73      0.98 o
   3  11   7       57.91       60.21      2.95 o
   4  11   7       22.71       27.02      2.36 o
   5  11   7        5.72        5.10      2.39 o
  -5  12   7       29.81       28.60      3.16 o
  -4  12   7       20.54       15.86      2.20 o
  -3  12   7       49.90       47.17      2.44 o
  -2  12   7       40.13       47.15      2.16 o
  -1  12   7        6.90        4.65      1.13 o
   0  12   7        3.95        5.54      1.19 o
   1  12   7        0.05       -0.38      1.06 o
   2  12   7       16.59       18.04      1.86 o
   3  12   7       13.77       13.34      1.97 o
   4  12   7        4.58        8.47      1.97 o
  -4  13   7        0.05        0.94      1.52 o
  -3  13   7       58.04       65.30      2.93 o
  -2  13   7       80.96       91.07      2.96 o
  -1  13   7       18.96       19.42      1.68 o
   0  13   7      100.26       98.50      2.99 o
   1  13   7      104.76       93.93      3.02 o
   2  13   7       61.62       55.29      2.63 o
   3  13   7        6.85        2.86      1.65 o
   4  13   7       78.65       68.22      6.45 o
  -4  14   7        6.85        9.41      2.42 o
  -3  14   7        1.38        0.65      1.42 o
  -2  14   7        5.90        3.23      1.39 o
  -1  14   7       61.43       58.19      2.56 o
   0  14   7       27.58       24.81      3.15 o
   1  14   7        3.99        5.47      1.48 o
   2  14   7       53.26       48.10      2.87 o
   3  14   7       21.52       17.41      2.64 o
  -3  15   7       10.29       10.98      1.98 o
  -2  15   7       10.84       12.39      1.95 o
  -1  15   7        0.00       -1.27      1.27 o
   0  15   7        7.36        7.33      1.62 o
   1  15   7       28.14       19.14      1.99 o
   2  15   7       22.46       23.81      2.78 o
  -2  16   7        5.29        4.66      2.03 o
  -1  16   7       58.14       64.12      3.49 o
   0  16   7       87.24       97.47      3.91 o
   1  16   7        3.32        3.67      2.29 o
  -7   0   8      173.76      161.98      7.90 o
  -6   0   8        4.94        3.51      2.08 o
  -5   0   8       89.09      105.59      7.10 o
  -4   0   8     2719.66     2679.01     48.83 o
  -3   0   8      668.61      613.00      6.55 o
  -2   0   8     3608.39     4178.01     41.45 o
  -1   0   8      366.89      521.38      4.82 o
   0   0   8     2636.81     2270.03     32.09 o
   1   0   8     1701.40     2078.21     14.33 o
   2   0   8       52.01       79.86      1.88 o
   3   0   8      456.73      424.00      6.52 o
   4   0   8        0.01       -0.54      1.27 o
   5   0   8      147.97      158.99      5.91 o
   6   0   8       26.56       27.71      3.49 o
  -7   1   8        1.52        3.09      1.76 o
  -6   1   8       11.70       16.09      2.00 o
  -5   1   8      340.68      336.11      8.23 o
  -4   1   8      230.65      253.93      3.71 o
  -3   1   8      447.74      486.75      3.94 o
  -2   1   8        4.56        9.47      0.69 o
  -1   1   8     1966.08     2232.01     15.03 o
   0   1   8     1012.64      981.38      7.11 o
   1   1   8      744.39      797.19      4.92 o
   2   1   8      750.45      773.56      5.28 o
   3   1   8      449.46      440.48      5.74 o
   4   1   8       17.18       17.63      1.36 o
   5   1   8       12.24        9.72      1.44 o
   6   1   8       27.19       23.88      2.35 o
  -7   2   8        0.97        2.55      1.99 o
  -6   2   8        4.33        3.05      1.62 o
  -5   2   8      364.40      361.25     11.29 o
  -4   2   8      261.75      264.87      4.16 o
  -3   2   8      211.29      227.49      2.99 o
  -2   2   8       26.98       27.67      0.78 o
  -1   2   8     2047.05     2230.94     17.11 o
   0   2   8      213.76      124.45      1.80 o
   1   2   8     2144.29     2082.96     11.28 o
   2   2   8      330.03      381.83      3.21 o
   3   2   8      153.64      161.73      2.34 o
   4   2   8      210.23      190.76      5.91 o
   5   2   8       59.76       53.22      2.35 o
   6   2   8        4.26        4.51      1.63 o
  -7   3   8        3.49        5.15      2.18 o
  -6   3   8       13.01       17.49      2.02 o
  -5   3   8        4.73        2.60      1.28 o
  -4   3   8       11.21        9.51      1.37 o
  -3   3   8     1586.09     1638.81     10.74 o
  -2   3   8       49.14       71.77      1.14 o
  -1   3   8     1971.97     2090.14     22.23 o
   0   3   8      888.86     1021.39      9.93 o
   1   3   8       25.67       24.80      0.77 o
   2   3   8      167.54      139.37      1.75 o
   3   3   8      142.91      136.62      2.16 o
   4   3   8      223.74      245.16      3.90 o
   5   3   8        0.21       -0.72      1.07 o
   6   3   8       12.41       16.95      2.02 o
  -7   4   8        3.99        7.51      2.24 o
  -6   4   8       12.28       11.14      1.82 o
  -5   4   8       60.19       39.12      2.29 o
  -4   4   8      122.05      121.95      3.17 o
  -3   4   8      575.23      610.65      6.39 o
  -2   4   8        2.02        4.79      0.54 o
  -1   4   8       19.22        9.35      0.78 o
   0   4   8        0.45        9.09      0.51 o
   1   4   8     1513.18     1467.47      9.14 o
   2   4   8      695.44      661.01      4.99 o
   3   4   8      115.25      126.95      2.04 o
   4   4   8      246.16      225.35      4.03 o
   5   4   8      213.87      189.51      4.40 o
   6   4   8        0.15        0.24      1.85 o
  -7   5   8        4.09        6.53      3.64 o
  -6   5   8       50.87       52.63      3.60 o
  -5   5   8       61.02       61.18      3.77 o
  -4   5   8       11.75        7.97      1.33 o
  -3   5   8      839.13      854.92      7.40 o
  -2   5   8      375.74      381.51      4.16 o
  -1   5   8      613.46      689.80      5.62 o
   0   5   8     1178.58     1187.89      8.64 o
   1   5   8       90.98       78.17      1.40 o
   2   5   8      265.32      281.10      2.93 o
   3   5   8      234.20      228.09      3.12 o
   4   5   8      347.44      301.50      4.25 o
   5   5   8       73.01       77.60      3.37 o
   6   5   8       24.51       27.80      2.94 o
  -6   6   8       10.49        6.87      1.79 o
  -5   6   8      175.45      173.80      4.38 o
  -4   6   8     1649.00     1562.79     29.29 o
  -3   6   8       86.89       82.60      1.94 o
  -2   6   8      292.87      266.61      2.99 o
  -1   6   8     1871.38     1599.26      9.99 o
   0   6   8     2451.18     2477.18     17.08 o
   1   6   8      351.09      289.12      3.01 o
   2   6   8      933.70      861.59      6.37 o
   3   6   8        1.61        1.09      0.78 o
   4   6   8       22.24       21.05      1.78 o
   5   6   8        2.67        4.56      1.60 o
   6   6   8        1.51        1.96      1.91 o
  -6   7   8       58.27       58.72      4.53 o
  -5   7   8        2.92        5.99      1.48 o
  -4   7   8      166.70      150.31      3.77 o
  -3   7   8       28.93       18.48      1.28 o
  -2   7   8      308.91      320.66      3.79 o
  -1   7   8       36.16       41.02      1.26 o
   0   7   8      551.17      501.78      4.81 o
   1   7   8       12.46       13.85      0.87 o
   2   7   8        1.65        4.46      0.82 o
   3   7   8      130.62      149.20      2.98 o
   4   7   8       61.61       79.79      2.98 o
   5   7   8        5.40        3.91      1.55 o
   6   7   8       16.68       15.88      4.19 o
  -6   8   8        9.87       10.36      2.19 o
  -5   8   8      163.95      166.80      4.78 o
  -4   8   8      163.31      169.34      4.36 o
  -3   8   8      281.27      278.00      4.38 o
  -2   8   8        7.86       12.17      1.00 o
  -1   8   8     1363.41     1299.21      9.63 o
   0   8   8      516.68      550.85      4.61 o
   1   8   8        2.93       12.09      0.91 o
   2   8   8        0.02       -0.53      0.66 o
   3   8   8      241.35      239.41      4.05 o
   4   8   8        1.79        0.03      1.36 o
   5   8   8        0.04        0.69      1.62 o
  -6   9   8       51.07       46.02      3.31 o
  -5   9   8       65.14       69.42      5.07 o
  -4   9   8       12.37        9.23      1.71 o
  -3   9   8      682.62      638.13      8.29 o
  -2   9   8       25.54       31.04      1.70 o
  -1   9   8        1.44       12.34      0.98 o
   0   9   8      368.03      364.15      3.69 o
   1   9   8      860.41      926.26      7.40 o
   2   9   8      179.15      158.27      2.83 o
   3   9   8      169.33      188.13      4.12 o
   4   9   8        6.52        6.49      1.66 o
   5   9   8        0.40        2.04      1.79 o
  -5  10   8       23.73       26.28      2.79 o
  -4  10   8        9.74       13.98      1.90 o
  -3  10   8       28.96       28.05      1.94 o
  -2  10   8       46.03       57.93      2.21 o
  -1  10   8       58.63       59.96      2.31 o
   0  10   8      322.12      369.96      4.00 o
   1  10   8      937.06      921.50      8.39 o
   2  10   8      126.94      107.44      2.70 o
   3  10   8       27.01       26.28      2.11 o
   4  10   8      408.47      371.30      7.14 o
   5  10   8       23.89       25.14      2.88 o
  -5  11   8        3.92        3.10      2.13 o
  -4  11   8        0.59        2.61      1.69 o
  -3  11   8       51.99       52.17      2.69 o
  -2  11   8        8.83       14.69      1.50 o
  -1  11   8        5.36        4.46      1.04 o
   0  11   8       40.33       35.96      1.78 o
   1  11   8        0.29       -0.60      0.94 o
   2  11   8      218.86      213.55      3.88 o
   3  11   8      103.69      110.30      3.54 o
   4  11   8        0.02        1.76      1.75 o
  -5  12   8       67.28       72.58      6.14 o
  -4  12   8       21.22       16.03      2.39 o
  -3  12   8       22.15       27.94      2.13 o
  -2  12   8        1.95        1.23      1.04 o
  -1  12   8      111.70      118.11      3.42 o
   0  12   8      116.21      113.81      2.99 o
   1  12   8       40.01       30.65      1.91 o
   2  12   8        0.00       -1.07      1.07 o
   3  12   8       83.32       79.19      4.62 o
   4  12   8        4.25        0.35      1.82 o
  -4  13   8        6.51        7.20      1.74 o
  -3  13   8       36.57       32.05      2.25 o
  -2  13   8        0.02        0.53      1.21 o
  -1  13   8       15.47       11.49      1.47 o
   0  13   8        7.03        7.12      1.31 o
   1  13   8        0.02       -0.01      1.19 o
   2  13   8       38.58       31.37      2.23 o
   3  13   8       52.64       50.86      3.05 o
   4  13   8        2.63       -2.55      2.83 o
  -4  14   8      128.57      139.81      6.49 o
  -3  14   8       21.36       27.48      2.90 o
  -2  14   8       23.76       26.17      2.25 o
  -1  14   8      213.44      225.53      4.64 o
   0  14   8       63.89       64.54      2.74 o
   1  14   8        0.09       -0.51      1.24 o
   2  14   8       51.44       39.65      2.96 o
   3  14   8        0.84       -1.70      1.70 o
  -3  15   8      106.24      101.67      4.03 o
  -2  15   8      122.42      117.06      3.84 o
  -1  15   8        1.08       -1.24      1.24 o
   0  15   8       61.44       66.54      2.88 o
   1  15   8       65.77       67.06      3.22 o
   2  15   8        2.12        1.40      1.87 o
  -2  16   8        1.49        0.53      1.95 o
  -1  16   8        0.17       -1.35      1.49 o
   0  16   8       40.71       39.06      2.89 o
   1  16   8       35.39       36.82      3.21 o
  -7   1   9       26.03       33.03      3.54 o
  -6   1   9      154.94      155.02      5.36 o
  -5   1   9       58.13       61.86      3.11 o
  -4   1   9       37.79       36.19      1.53 o
  -3   1   9       39.71       42.49      1.07 o
  -2   1   9        3.29        5.82      0.49 o
  -1   1   9      547.93      480.39      3.27 o
   0   1   9     1899.13     1667.58      9.61 o
   1   1   9     2287.97     2291.25     12.36 o
   2   1   9      131.96      124.21      1.74 o
   3   1   9       24.79       31.11      1.52 o
   4   1   9      173.20      158.45      3.12 o
   5   1   9      149.89      141.16      3.48 o
   6   1   9       37.63       38.77      2.74 o
  -7   2   9       33.23       34.26      3.22 o
  -6   2   9       40.28       37.51      3.24 o
  -5   2   9      207.66      248.82      4.81 o
  -4   2   9       56.54       74.46      2.27 o
  -3   2   9      357.74      345.83      3.32 o
  -2   2   9       58.13       50.00      1.45 o
  -1   2   9     1146.26     1421.44     14.40 o
   0   2   9     1092.14     1010.06      9.02 o
   1   2   9      465.93      396.80      3.09 o
   2   2   9       50.87       69.87      1.28 o
   3   2   9      418.08      426.22      4.90 o
   4   2   9      476.28      444.28      5.50 o
   5   2   9      119.03      124.76      3.32 o
   6   2   9       38.37       37.13      2.56 o
  -7   3   9       47.06       48.82      3.65 o
  -6   3   9        5.71        8.26      1.92 o
  -5   3   9      248.24      236.63      5.29 o
  -4   3   9      786.08      832.05      8.93 o
  -3   3   9      877.40      874.15      6.45 o
  -2   3   9       44.78       41.12      1.15 o
  -1   3   9     1357.62     1197.10     12.31 o
   0   3   9     1985.35     1803.17     16.28 o
   1   3   9      642.18      723.03      4.87 o
   2   3   9      496.09      515.45      4.22 o
   3   3   9     1685.82     1556.45     11.19 o
   4   3   9      140.56      118.85      3.20 o
   5   3   9      203.67      208.17      5.13 o
   6   3   9        0.39        0.29      1.53 o
  -7   4   9        0.41        0.82      1.93 o
  -6   4   9       30.39       28.77      3.58 o
  -5   4   9       24.96       17.20      1.80 o
  -4   4   9       44.48       34.89      1.92 o
  -3   4   9      179.90      194.71      2.60 o
  -2   4   9      101.09       79.02      1.25 o
  -1   4   9      536.33      556.63      7.64 o
   0   4   9      155.95      186.36      1.96 o
   1   4   9       22.43       23.11      0.79 o
   2   4   9        7.96        9.60      0.76 o
   3   4   9       31.12       43.75      1.49 o
   4   4   9       77.63       78.38      2.29 o
   5   4   9        0.41       -0.31      1.22 o
   6   4   9        0.02       -0.37      1.81 o
  -6   5   9        2.10       -0.98      1.37 o
  -5   5   9      117.90      101.55      3.33 o
  -4   5   9      505.27      521.29      7.12 o
  -3   5   9      259.74      220.79      3.43 o
  -2   5   9      438.45      421.00      3.78 o
  -1   5   9     1209.10     1171.97     14.55 o
   0   5   9     1101.90     1121.58      7.34 o
   1   5   9      125.20      139.77      1.78 o
   2   5   9      210.10      232.58      2.95 o
   3   5   9      566.51      561.18      5.55 o
   4   5   9        0.19       -0.97      0.97 o
   5   5   9        0.68        1.31      1.47 o
   6   5   9       16.80       20.53      3.19 o
  -6   6   9       36.36       34.64      2.65 o
  -5   6   9       61.76       59.57      2.76 o
  -4   6   9        1.09        0.75      1.17 o
  -3   6   9      366.94      354.88      4.26 o
  -2   6   9      904.61      910.59      9.84 o
  -1   6   9        0.07        0.45      0.42 o
   0   6   9      707.06      690.15      8.19 o
   1   6   9      777.01      801.44      5.67 o
   2   6   9       17.48       16.29      1.03 o
   3   6   9        0.19        2.03      0.83 o
   4   6   9      363.08      361.17      7.78 o
   5   6   9        6.77        5.80      1.80 o
   6   6   9       36.50       38.99      4.68 o
  -6   7   9       70.11       64.21      3.55 o
  -5   7   9        1.27        0.02      1.26 o
  -4   7   9       69.33       63.61      3.14 o
  -3   7   9       13.60       16.78      1.14 o
  -2   7   9      282.43      271.88      3.62 o
  -1   7   9        0.97        2.62      0.60 o
   0   7   9       68.03       58.63      1.38 o
   1   7   9      494.77      514.13      4.29 o
   2   7   9       53.42       46.26      1.51 o
   3   7   9       39.37       33.29      1.68 o
   4   7   9      260.57      263.50      5.68 o
   5   7   9       50.51       45.23      3.17 o
  -6   8   9       13.62       20.74      2.52 o
  -5   8   9        9.10       12.79      1.85 o
  -4   8   9      120.18      106.28      3.40 o
  -3   8   9       56.05       56.32      2.04 o
  -2   8   9      432.64      413.26      4.58 o
  -1   8   9       54.37       55.55      1.73 o
   0   8   9      140.06      126.86      1.94 o
   1   8   9       80.34       58.39      1.51 o
   2   8   9      147.59      149.98      2.62 o
   3   8   9        1.51        0.01      0.99 o
   4   8   9       48.19       44.86      2.76 o
   5   8   9        2.33        1.26      1.79 o
  -6   9   9       13.54       22.52      3.05 o
  -5   9   9       86.45       86.47      4.87 o
  -4   9   9       71.29       64.66      2.74 o
  -3   9   9       60.85       65.47      2.16 o
  -2   9   9       38.50       46.73      1.62 o
  -1   9   9      783.85      857.12      7.19 o
   0   9   9      401.89      431.36      4.44 o
   1   9   9      164.88      176.95      2.68 o
   2   9   9      287.02      328.58      4.03 o
   3   9   9      431.01      455.93      6.39 o
   4   9   9        8.99        6.20      1.77 o
   5   9   9        0.76        1.28      1.83 o
  -5  10   9       14.59       13.29      2.17 o
  -4  10   9        6.10        6.96      1.65 o
  -3  10   9       60.39       58.95      2.52 o
  -2  10   9       93.78      104.94      2.50 o
  -1  10   9       27.05       28.54      1.23 o
   0  10   9        0.31       -0.67      0.67 o
   1  10   9      202.99      228.72      3.58 o
   2  10   9       14.06       12.43      1.28 o
   3  10   9        0.39        3.38      1.33 o
   4  10   9        5.50        5.93      1.85 o
   5  10   9       24.92       24.39      3.29 o
  -5  11   9        1.55        0.66      2.34 o
  -4  11   9       31.75       37.54      3.92 o
  -3  11   9       40.41       54.86      2.57 o
  -2  11   9       84.93       84.44      2.53 o
  -1  11   9      412.73      461.90      5.23 o
   0  11   9      142.12      164.59      2.88 o
   1  11   9       14.19       28.32      1.64 o
   2  11   9      239.77      254.67      4.26 o
   3  11   9       17.27       16.46      2.04 o
   4  11   9        1.80       -0.84      1.67 o
  -5  12   9        7.68        2.94      2.85 o
  -4  12   9        0.82        2.21      1.83 o
  -3  12   9       61.83       64.76      4.06 o
  -2  12   9      173.85      193.87      4.55 o
  -1  12   9       29.83       24.54      1.64 o
   0  12   9      286.21      309.63      6.40 o
   1  12   9      202.77      190.53      3.86 o
   2  12   9        6.22        6.27      1.41 o
   3  12   9       54.78       53.60      3.22 o
   4  12   9       72.45       83.52      4.71 o
  -4  13   9        9.90        6.69      1.84 o
  -3  13   9      123.39      117.82      3.76 o
  -2  13   9       17.92       21.17      1.85 o
  -1  13   9        0.87        0.33      1.14 o
   0  13   9        3.59        0.94      1.13 o
   1  13   9        1.15       -0.86      1.14 o
   2  13   9       25.89       30.86      2.23 o
   3  13   9        5.27        4.02      2.42 o
  -3  14   9        8.66        9.43      1.78 o
  -2  14   9        0.04        1.25      1.37 o
  -1  14   9       15.37       21.63      2.62 o
   0  14   9        5.05        2.68      1.43 o
   1  14   9       16.14        9.78      1.69 o
   2  14   9        2.23        0.16      1.50 o
   3  14   9        0.18       -0.21      1.89 o
  -3  15   9       20.71       17.47      2.62 o
  -2  15   9       11.63       14.57      1.96 o
  -1  15   9        4.24        1.51      2.13 o
   0  15   9        0.82       -0.11      1.45 o
   1  15   9        0.26        0.82      1.69 o
   2  15   9        0.94        0.62      1.82 o
  -1  16   9        4.38        4.19      1.81 o
   0  16   9        5.81        8.77      1.91 o
  -7   0  10        0.15       -2.80      2.80 o
  -6   0  10        4.99       -1.41      2.37 o
  -5   0  10       33.83       19.37      3.29 o
  -4   0  10        1.52        2.66      1.52 o
  -3   0  10      696.56      596.72      6.54 o
  -2   0  10        0.60       -0.32      0.82 o
  -1   0  10      938.95      808.92      7.14 o
   0   0  10     1261.10     1122.62      8.83 o
   1   0  10      487.08      435.67      4.30 o
   2   0  10     5365.25     5537.31     41.88 o
   3   0  10      501.97      528.57      8.61 o
   4   0  10        8.37        9.07      1.66 o
   5   0  10      167.82      157.06      5.18 o
   6   0  10       72.98       83.81      7.32 o
  -7   1  10       53.44       47.36      3.55 o
  -6   1  10       25.70       26.58      2.62 o
  -5   1  10       47.23       41.55      2.56 o
  -4   1  10      306.73      288.90      4.48 o
  -3   1  10       70.24       65.69      1.66 o
  -2   1  10        5.05       14.26      0.63 o
  -1   1  10      252.88      237.51      2.03 o
   0   1  10       43.25       61.95      0.87 o
   1   1  10      338.98      316.60      2.58 o
   2   1  10      410.95      425.87      3.63 o
   3   1  10        0.02        1.29      0.76 o
   4   1  10      669.74      667.94      7.16 o
   5   1  10      177.87      177.78      3.95 o
   6   1  10        0.57        0.84      1.52 o
  -7   2  10       23.12       21.13      2.87 o
  -6   2  10       68.23       75.72      4.72 o
  -5   2  10      167.10      182.78      4.73 o
  -4   2  10       36.27       35.06      1.63 o
  -3   2  10      947.82     1017.85      8.28 o
  -2   2  10      632.84      699.66      5.27 o
  -1   2  10     1025.46      924.31      7.86 o
   0   2  10      564.33      606.60      4.19 o
   1   2  10      439.16      385.90      3.20 o
   2   2  10      229.50      219.82      2.63 o
   3   2  10      483.81      483.23      5.17 o
   4   2  10       95.12       99.03      2.55 o
   5   2  10        1.91        4.36      1.27 o
   6   2  10        0.88        1.90      1.69 o
  -7   3  10        1.32        1.54      1.95 o
  -6   3  10        0.17       -0.80      1.46 o
  -5   3  10       39.60       24.42      1.90 o
  -4   3  10       43.39       61.66      2.14 o
  -3   3  10       45.18       44.12      1.21 o
  -2   3  10      162.41      124.28      1.57 o
  -1   3  10       97.91       76.65      1.74 o
   0   3  10      287.63      316.71      3.24 o
   1   3  10      642.56      657.07      4.59 o
   2   3  10      180.54      190.42      2.47 o
   3   3  10       73.35       90.70      3.10 o
   4   3  10       39.80       47.30      1.99 o
   5   3  10       63.90       67.44      2.75 o
   6   3  10        7.39       11.04      1.97 o
  -6   4  10      145.38      132.85      4.64 o
  -5   4  10        5.72        5.98      1.37 o
  -4   4  10       45.97       29.35      1.65 o
  -3   4  10     2074.93     2018.16     18.20 o
  -2   4  10      560.30      609.19      7.60 o
  -1   4  10       54.33       56.72      1.88 o
   0   4  10     1151.85     1111.37     10.19 o
   1   4  10      318.07      341.11      3.30 o
   2   4  10        5.51        5.02      0.77 o
   3   4  10      438.10      438.02      4.72 o
   4   4  10       71.69       63.27      2.41 o
   5   4  10        2.80        2.72      1.49 o
   6   4  10       12.39       15.50      2.62 o
  -6   5  10        1.87        1.74      1.95 o
  -5   5  10      223.54      239.04      4.95 o
  -4   5  10      420.34      441.51      6.42 o
  -3   5  10       12.29       11.59      0.86 o
  -2   5  10      616.21      695.10     11.65 o
  -1   5  10      983.70     1135.50     15.46 o
   0   5  10      142.83      165.63      2.62 o
   1   5  10      687.30      580.98      4.66 o
   2   5  10      415.82      441.37      4.44 o
   3   5  10       38.87       40.55      1.85 o
   4   5  10       95.88       90.37      4.16 o
   5   5  10        6.80        7.42      1.76 o
   6   5  10        9.03       12.23      3.33 o
  -6   6  10        4.98        1.33      1.53 o
  -5   6  10        0.59       -0.35      1.28 o
  -4   6  10        2.79        5.18      1.27 o
  -3   6  10      888.40      833.95      7.65 o
  -2   6  10     1594.30     1563.97     12.98 o
  -1   6  10      158.97      148.55      2.36 o
   0   6  10      151.83      177.28      2.32 o
   1   6  10       52.87       54.98      1.27 o
   2   6  10      816.15      846.78      6.91 o
   3   6  10      833.62      834.81      7.60 o
   4   6  10       28.67       24.63      2.18 o
   5   6  10       75.65       84.49      3.98 o
  -6   7  10        0.00       -0.36      1.49 o
  -5   7  10        3.40        2.88      1.40 o
  -4   7  10        0.07       -0.87      1.09 o
  -3   7  10      127.33      127.99      2.43 o
  -2   7  10       13.50       20.57      1.09 o
  -1   7  10       48.65       45.28      1.32 o
   0   7  10      819.65      875.14      7.28 o
   1   7  10      177.85      194.04      2.90 o
   2   7  10       12.30       16.57      1.07 o
   3   7  10        0.10        0.53      0.98 o
   4   7  10       43.30       39.98      2.98 o
   5   7  10        5.82        4.72      2.17 o
  -6   8  10       11.44       10.59      2.14 o
  -5   8  10        1.58        1.14      1.38 o
  -4   8  10       49.82       45.81      2.93 o
  -3   8  10      186.65      198.45      3.19 o
  -2   8  10       27.20       22.53      1.06 o
  -1   8  10      940.14     1031.84      8.67 o
   0   8  10       91.23       90.05      1.84 o
   1   8  10      123.25      150.95      2.20 o
   2   8  10       92.82      109.15      2.20 o
   3   8  10      245.09      250.38      4.49 o
   4   8  10        0.27       -0.17      1.37 o
   5   8  10       58.61       62.22      5.55 o
  -6   9  10        0.31        0.26      1.92 o
  -5   9  10        1.16        1.73      1.62 o
  -4   9  10      117.87      123.67      3.56 o
  -3   9  10       72.74       85.68      2.47 o
  -2   9  10      652.76      663.43      6.80 o
  -1   9  10       69.35       70.74      2.21 o
   0   9  10      229.56      288.86      3.26 o
   1   9  10      553.92      563.24      5.30 o
   2   9  10       37.93       30.53      1.51 o
   3   9  10      167.92      173.92      3.65 o
   4   9  10      166.38      162.49      4.72 o
   5   9  10       17.17       19.59      2.99 o
  -5  10  10       18.08       16.12      2.22 o
  -4  10  10      134.78      143.66      4.64 o
  -3  10  10      173.93      185.72      5.89 o
  -2  10  10      118.96      145.34      2.84 o
  -1  10  10       13.60        7.37      0.81 o
   0  10  10       99.48      114.89      2.13 o
   1  10  10        6.20       17.07      1.43 o
   2  10  10        1.64        2.43      1.02 o
   3  10  10       22.23       24.68      2.05 o
   4  10  10        2.59        3.26      1.82 o
  -5  11  10        2.60        0.88      2.50 o
  -4  11  10      279.98      298.78      7.32 o
  -3  11  10        0.34       -0.79      1.16 o
  -2  11  10      139.12      133.25      3.76 o
  -1  11  10        5.52        2.56      0.81 o
   0  11  10      118.99      134.61      2.52 o
   1  11  10       19.19       26.69      1.66 o
   2  11  10       52.44       56.81      2.73 o
   3  11  10        9.37        7.28      2.46 o
   4  11  10        0.06       -1.68      1.70 o
  -4  12  10        2.76        1.96      1.96 o
  -3  12  10       28.04       30.67      2.45 o
  -2  12  10       11.19       15.47      1.51 o
  -1  12  10        0.55       -0.90      0.90 o
   0  12  10       23.03       16.14      1.53 o
   1  12  10        5.60        5.48      1.34 o
   2  12  10      101.64       86.71      3.50 o
   3  12  10       11.90       14.63      2.28 o
   4  12  10        9.33        5.52      2.37 o
  -4  13  10       37.40       42.70      3.00 o
  -3  13  10        4.68        6.28      1.96 o
  -2  13  10       16.27       17.50      1.70 o
  -1  13  10      109.08      131.51      3.45 o
   0  13  10       24.30       27.06      1.95 o
   1  13  10        0.05       -1.19      1.24 o
   2  13  10        0.04       -1.34      1.34 o
   3  13  10        7.06        7.06      2.04 o
  -3  14  10       30.23       32.71      3.06 o
  -2  14  10        4.11        6.67      1.83 o
  -1  14  10       54.47       50.82      2.71 o
   0  14  10       29.04       27.76      2.14 o
   1  14  10        0.02        1.12      1.46 o
   2  14  10       22.54       22.10      2.36 o
  -2  15  10       14.29       13.98      2.30 o
  -1  15  10        0.00       -0.67      1.55 o
   0  15  10        1.50        1.08      1.45 o
   1  15  10      143.07      154.82      4.44 o
   2  15  10        3.09        3.92      3.05 o
   0  16  10        4.09        3.04      2.35 o
  -7   1  11       11.16       13.42      2.85 o
  -6   1  11       76.72       89.19      4.48 o
  -5   1  11       10.29        6.60      1.80 o
  -4   1  11      111.17      153.68      3.31 o
  -3   1  11      906.57     1163.53      9.30 o
  -2   1  11      370.36      407.61      4.30 o
  -1   1  11      159.47      208.73      2.18 o
   0   1  11     1438.15     1313.31      9.62 o
   1   1  11     1520.85     1428.12      8.72 o
   2   1  11        4.67        5.99      0.73 o
   3   1  11      167.46      156.78      2.66 o
   4   1  11      100.45       96.27      2.55 o
   5   1  11       12.13       13.52      1.60 o
   6   1  11       11.21        9.57      2.11 o
  -7   2  11       37.05       43.21      3.51 o
  -6   2  11       10.64        8.29      1.92 o
  -5   2  11       22.60       37.27      2.51 o
  -4   2  11      725.44      735.41     13.42 o
  -3   2  11      227.88      205.73      3.28 o
  -2   2  11      146.71      229.96      3.63 o
  -1   2  11       72.69       66.64      1.58 o
   0   2  11      162.52      150.22      1.67 o
   1   2  11     2026.48     2036.43     12.48 o
   2   2  11      260.94      294.87      3.17 o
   3   2  11       23.45       26.92      1.45 o
   4   2  11        2.32        1.52      1.09 o
   5   2  11       27.94       24.87      2.11 o
   6   2  11        4.22        4.51      1.78 o
  -6   3  11      100.34       96.36      6.48 o
  -5   3  11      263.87      227.10      5.30 o
  -4   3  11      726.36      725.70     12.64 o
  -3   3  11       40.52       17.54      1.12 o
  -2   3  11      233.09      213.88      2.61 o
  -1   3  11       24.42       32.72      1.26 o
   0   3  11        0.25        4.91      0.69 o
   1   3  11        1.09        1.44      0.49 o
   2   3  11      139.38      158.60      2.53 o
   3   3  11       64.87       64.79      1.92 o
   4   3  11        1.77        2.69      1.15 o
   5   3  11       60.38       61.05      2.69 o
   6   3  11       97.00      108.57      4.82 o
  -6   4  11       21.30       26.05      2.65 o
  -5   4  11       12.15        7.68      1.64 o
  -4   4  11      421.13      410.22      6.64 o
  -3   4  11        5.49       15.28      0.90 o
  -2   4  11      254.72      316.69      5.21 o
  -1   4  11       52.37       67.70      1.93 o
   0   4  11     1301.96     1454.27     11.34 o
   1   4  11      693.12      664.75      4.87 o
   2   4  11       92.12       80.64      1.99 o
   3   4  11       55.07       54.60      1.84 o
   4   4  11       31.01       28.70      2.09 o
   5   4  11        0.46       -0.92      1.36 o
   6   4  11       12.76       14.77      3.06 o
  -6   5  11       20.26       20.37      2.49 o
  -5   5  11       18.58       17.89      2.40 o
  -4   5  11      121.36      124.26      4.28 o
  -3   5  11      375.81      406.98      4.59 o
  -2   5  11       51.75       65.07      2.29 o
  -1   5  11      144.40      119.87      2.51 o
   0   5  11      123.71      109.93      2.69 o
   1   5  11       81.42       84.66      1.60 o
   2   5  11      182.91      177.14      2.96 o
   3   5  11       13.82       16.57      1.38 o
   4   5  11       35.52       35.38      2.38 o
   5   5  11        9.28        9.31      1.94 o
  -6   6  11       15.62       19.87      2.53 o
  -5   6  11        0.07        1.89      1.28 o
  -4   6  11       65.13       59.60      2.53 o
  -3   6  11      182.03      186.88      3.21 o
  -2   6  11      366.84      360.17      4.95 o
  -1   6  11      187.70      211.44      3.94 o
   0   6  11       95.47       96.45      1.93 o
   1   6  11        1.46        3.93      0.71 o
   2   6  11      219.49      195.28      3.18 o
   3   6  11        3.31        2.14      1.00 o
   4   6  11       13.15       11.89      1.67 o
   5   6  11       35.92       37.60      3.03 o
  -6   7  11       60.61       52.10      3.07 o
  -5   7  11       29.13       26.37      2.26 o
  -4   7  11      212.10      225.98      5.69 o
  -3   7  11      953.07      957.21     10.08 o
  -2   7  11      225.30      239.42      3.50 o
  -1   7  11        4.08        1.08      0.90 o
   0   7  11     2007.77     1907.16     14.23 o
   1   7  11     1367.27     1431.47     11.91 o
   2   7  11       23.19       14.51      1.11 o
   3   7  11      207.18      198.59      3.93 o
   4   7  11      148.50      146.44      4.33 o
   5   7  11        1.46        0.18      1.88 o
  -6   8  11        0.14       -0.11      1.70 o
  -5   8  11       41.99       39.80      2.97 o
  -4   8  11      278.05      252.07      4.90 o
  -3   8  11        7.99        4.17      0.83 o
  -2   8  11      178.57      151.61      2.99 o
  -1   8  11      267.32      304.30      4.56 o
   0   8  11       38.66       55.09      1.50 o
   1   8  11      583.60      591.88      6.56 o
   2   8  11      636.31      660.55      6.14 o
   3   8  11       76.69       65.46      3.29 o
   4   8  11       36.00       50.25      2.97 o
   5   8  11       67.86       63.38      4.18 o
  -5   9  11       30.59       38.65      2.73 o
  -4   9  11        2.65        4.90      1.37 o
  -3   9  11       18.76       24.01      1.45 o
  -2   9  11      170.55      184.39      3.51 o
  -1   9  11       48.98       47.36      1.86 o
   0   9  11       18.02       12.03      0.86 o
   1   9  11        2.43        4.08      0.81 o
   2   9  11      196.39      192.53      3.58 o
   3   9  11       13.06       10.14      1.45 o
   4   9  11       15.16       12.40      2.42 o
   5   9  11       66.69       63.41      7.59 o
  -5  10  11       30.56       22.41      2.38 o
  -4  10  11       10.55       11.37      1.80 o
  -3  10  11       23.49       26.78      1.60 o
  -2  10  11       46.30       48.67      2.63 o
  -1  10  11       45.86       57.08      2.01 o
   0  10  11       61.56       68.42      1.72 o
   1  10  11       19.63       12.34      1.07 o
   2  10  11       60.96       72.11      2.28 o
   3  10  11        1.04        1.04      1.34 o
   4  10  11       10.89        8.89      2.33 o
  -5  11  11      140.02      154.26      4.91 o
  -4  11  11       28.25       30.94      2.42 o
  -3  11  11        0.80        0.50      1.59 o
  -2  11  11        1.79        1.65      1.16 o
  -1  11  11        5.61        7.00      1.09 o
   0  11  11        0.07       -0.24      0.75 o
   1  11  11       15.44       17.56      1.45 o
   2  11  11       21.44       22.39      1.74 o
   3  11  11       88.27       78.60      3.69 o
   4  11  11        1.87        0.19      2.01 o
  -4  12  11       20.17       15.42      3.19 o
  -3  12  11       75.85       80.65      4.04 o
  -2  12  11        0.08       -0.91      1.12 o
  -1  12  11        5.77        3.30      1.06 o
   0  12  11       49.86       57.40      3.64 o
   1  12  11       66.73       56.15      2.32 o
   2  12  11       12.33       17.98      1.82 o
   3  12  11        2.17        0.49      1.71 o
  -4  13  11       53.58       66.36     10.43 o
  -3  13  11      117.05      125.40      4.63 o
  -2  13  11       26.45       33.13      3.34 o
  -1  13  11       18.79       22.21      2.14 o
   0  13  11      245.59      261.10      5.85 o
   1  13  11       74.15       72.95      2.94 o
   2  13  11        6.31        3.77      1.63 o
   3  13  11       14.37       11.37      2.56 o
  -3  14  11        2.37        4.84      2.02 o
  -2  14  11       58.63       57.76      3.67 o
  -1  14  11       11.92       13.44      2.03 o
   0  14  11       29.60       21.73      2.35 o
   1  14  11       59.84       57.11      2.92 o
   2  14  11        4.10        2.55      1.71 o
  -2  15  11       18.37       18.15      2.85 o
  -1  15  11        2.79        5.97      1.92 o
   0  15  11        7.04        9.24      2.04 o
   1  15  11       54.37       46.15      3.73 o
  -7   0  12      125.69      136.38     11.44 o
  -6   0  12      105.38      101.88      6.61 o
  -5   0  12      727.14      739.91     34.93 o
  -4   0  12     2287.59     2390.18     69.77 o
  -3   0  12      257.97      212.65      4.34 o
  -2   0  12       31.41       32.53      1.44 o
  -1   0  12      393.84      460.85      4.78 o
   0   0  12      479.35      457.12      5.12 o
   1   0  12      175.25      158.96      2.72 o
   2   0  12       96.35       63.05      2.23 o
   3   0  12      295.21      264.74      5.08 o
   4   0  12        0.05        0.90      2.06 o
   5   0  12        6.08        3.47      1.84 o
   6   0  12      186.65      190.31      9.91 o
  -7   1  12       88.81      104.55     10.91 o
  -6   1  12       64.59       69.70      4.85 o
  -5   1  12        9.67        9.98      2.01 o
  -4   1  12       12.69       16.98      1.53 o
  -3   1  12      903.29      998.03      8.97 o
  -2   1  12      168.88      203.74      2.61 o
  -1   1  12      293.98      314.52      2.97 o
   0   1  12      232.40      256.02      2.23 o
   1   1  12       30.77       41.77      1.09 o
   2   1  12       42.67       47.84      1.38 o
   3   1  12      240.46      222.17      3.93 o
   4   1  12       15.01       13.73      1.44 o
   5   1  12      116.75      111.27      3.62 o
   6   1  12       16.18       20.48      3.27 o
  -6   2  12        0.15        0.93      1.76 o
  -5   2  12       29.69       29.06      2.65 o
  -4   2  12        0.17        6.08      1.31 o
  -3   2  12      328.33      452.67      4.30 o
  -2   2  12       85.77      105.32      1.95 o
  -1   2  12       18.22       24.49      0.84 o
   0   2  12      905.82      920.29     13.65 o
   1   2  12      832.50      832.51      5.74 o
   2   2  12        0.42        1.93      0.71 o
   3   2  12       62.09       54.02      1.90 o
   4   2  12       11.59        6.05      1.29 o
   5   2  12       40.06       35.87      2.44 o
   6   2  12       13.07        7.95      3.84 o
  -6   3  12       11.71       16.34      2.35 o
  -5   3  12       21.99       28.36      2.08 o
  -4   3  12      130.16      144.97      3.46 o
  -3   3  12       26.92       49.90      1.72 o
  -2   3  12      353.74      328.08      3.61 o
  -1   3  12        0.81       12.62      0.73 o
   0   3  12       92.92      121.61      1.71 o
   1   3  12       78.58       74.82      1.41 o
   2   3  12      184.77      169.42      2.66 o
   3   3  12        0.66        1.80      0.92 o
   4   3  12        0.91       -0.09      1.06 o
   5   3  12       17.62       19.15      1.91 o
  -6   4  12       18.06       21.96      2.56 o
  -5   4  12        9.95        6.67      1.92 o
  -4   4  12       78.40       98.66      2.95 o
  -3   4  12      259.41      318.02      4.37 o
  -2   4  12      297.19      343.34      5.06 o
  -1   4  12      954.10      955.77     10.94 o
   0   4  12     1319.09     1327.32     18.36 o
   1   4  12     1694.19     1704.98     10.90 o
   2   4  12        3.52        0.56      0.79 o
   3   4  12       90.89       83.62      2.48 o
   4   4  12      623.39      550.71      7.66 o
   5   4  12        5.15        5.88      1.77 o
  -6   5  12       26.48       25.00      3.40 o
  -5   5  12        0.07       -0.41      1.34 o
  -4   5  12      182.12      171.15      3.76 o
  -3   5  12      288.21      272.44      4.41 o
  -2   5  12      134.83      118.29      2.18 o
  -1   5  12      467.93      430.55      6.32 o
   0   5  12      569.04      534.62      5.52 o
   1   5  12      302.67      317.13      3.31 o
   2   5  12      338.67      345.92      4.33 o
   3   5  12      267.56      226.33      4.58 o
   4   5  12        3.81        8.85      1.64 o
   5   5  12       78.62       69.31      3.72 o
  -6   6  12       92.47      104.84      4.42 o
  -5   6  12      142.07      129.00      6.03 o
  -4   6  12      319.58      300.83      5.37 o
  -3   6  12      210.74      247.29      4.07 o
  -2   6  12      550.36      508.17      7.58 o
  -1   6  12      516.91      564.38      7.59 o
   0   6  12        2.19        6.02      0.72 o
   1   6  12      513.40      500.69      4.74 o
   2   6  12        9.29        6.75      1.01 o
   3   6  12       59.29       51.82      2.20 o
   4   6  12       15.77       16.28      1.84 o
   5   6  12       39.03       41.35      3.22 o
  -6   7  12        3.67        3.02      1.83 o
  -5   7  12        3.00        1.76      1.38 o
  -4   7  12       12.56       14.83      1.60 o
  -3   7  12        0.05       -0.62      0.62 o
  -2   7  12       73.51       61.95      2.31 o
  -1   7  12        0.87        0.69      0.72 o
   0   7  12       39.59       42.94      1.77 o
   1   7  12       29.88       10.34      0.87 o
   2   7  12       17.85       17.93      1.34 o
   3   7  12       70.29       93.75      2.84 o
   4   7  12       14.30       12.80      1.96 o
   5   7  12       10.97        6.89      2.31 o
  -6   8  12        5.65        8.81      2.40 o
  -5   8  12      124.55      136.38      8.87 o
  -4   8  12      174.16      180.17      4.63 o
  -3   8  12        0.01       -0.03      1.00 o
  -2   8  12       24.24       27.09      1.55 o
  -1   8  12      655.17      619.30      7.29 o
   0   8  12      163.52      167.67      3.53 o
   1   8  12        6.01        5.34      1.08 o
   2   8  12       21.04       17.92      1.28 o
   3   8  12        4.80        5.81      1.40 o
   4   8  12       14.64       13.45      2.07 o
   5   8  12        0.93       -3.62      4.15 o
  -5   9  12        0.36        1.19      1.51 o
  -4   9  12       17.64       19.75      2.04 o
  -3   9  12      273.91      237.42      4.55 o
  -2   9  12        5.57        7.58      1.27 o
  -1   9  12       82.43       65.81      1.97 o
   0   9  12       71.32       90.57      2.06 o
   1   9  12        6.77       12.25      1.01 o
   2   9  12       66.72       72.80      2.21 o
   3   9  12        2.81        6.64      1.42 o
   4   9  12        1.34       -1.46      1.70 o
  -5  10  12        0.01        0.65      1.63 o
  -4  10  12        7.30        3.08      2.14 o
  -3  10  12       28.83       30.19      1.99 o
  -2  10  12        9.11       11.44      1.58 o
  -1  10  12        8.99        7.49      1.10 o
   0  10  12      802.62      789.06      7.74 o
   1  10  12      296.12      305.42      3.96 o
   2  10  12        2.11        4.09      1.15 o
   3  10  12      159.39      171.09      4.83 o
   4  10  12      116.64      114.16      4.97 o
  -5  11  12        8.27        9.76      2.90 o
  -4  11  12        9.21        9.54      2.30 o
  -3  11  12       21.85       22.85      2.44 o
  -2  11  12        0.76        0.65      1.14 o
  -1  11  12      165.96      170.27      3.94 o
   0  11  12        1.20        0.18      1.10 o
   1  11  12       47.63       53.70      2.02 o
   2  11  12       58.73       41.79      2.24 o
   3  11  12       62.06       56.48      4.21 o
   4  11  12        4.07        2.21      2.92 o
  -4  12  12       38.63       46.09      3.59 o
  -3  12  12        0.86        2.59      1.87 o
  -2  12  12        0.22       -0.20      1.01 o
  -1  12  12      113.21      107.68      2.99 o
   0  12  12        5.64        4.82      1.35 o
   1  12  12        7.89        6.07      1.30 o
   2  12  12        6.92        9.31      1.70 o
   3  12  12       21.16       16.97      2.61 o
  -3  13  12       14.67        9.35      2.00 o
  -2  13  12        0.16        0.17      2.07 o
  -1  13  12        3.64        2.26      1.53 o
   0  13  12       45.97       35.85      2.75 o
   1  13  12       11.63        5.86      1.46 o
   2  13  12       80.38       84.83      3.42 o
   3  13  12        0.29       -0.11      3.37 o
  -3  14  12        6.26        5.81      2.44 o
  -2  14  12      188.54      202.66      5.78 o
  -1  14  12       97.74      102.32      4.49 o
   0  14  12        0.03        1.02      1.62 o
   1  14  12        0.36        0.66      1.36 o
   2  14  12       21.74       15.98      2.37 o
  -2  15  12       37.81       31.02      5.18 o
  -1  15  12       26.53       26.41      3.50 o
   0  15  12       94.63      103.83      7.49 o
   1  15  12        7.28        2.17      2.62 o
  -6   1  13       23.87       20.12      2.75 o
  -5   1  13       38.66       47.31      4.18 o
  -4   1  13       22.49        9.71      1.36 o
  -3   1  13       18.35       18.31      1.10 o
  -2   1  13       31.61       57.42      1.33 o
  -1   1  13      842.15      865.21      6.15 o
   0   1  13      376.02      424.08      3.51 o
   1   1  13      288.15      322.84      2.99 o
   2   1  13       50.83       47.32      1.37 o
   3   1  13      198.73      197.16      3.43 o
   4   1  13      166.97      165.94      3.52 o
   5   1  13        0.24        0.44      1.59 o
  -6   2  13       46.57       38.45      3.31 o
  -5   2  13      144.57      135.18      5.60 o
  -4   2  13       19.96       17.46      1.69 o
  -3   2  13      272.77      265.11      3.26 o
  -2   2  13       50.36       36.55      1.26 o
  -1   2  13      103.68      141.09      2.00 o
   0   2  13     1392.23     1338.90      8.60 o
   1   2  13      250.89      239.59      3.33 o
   2   2  13      120.84      134.85      2.36 o
   3   2  13      137.76      140.63      3.05 o
   4   2  13       13.41        6.59      1.35 o
   5   2  13      208.12      206.65      6.20 o
  -6   3  13       70.21       59.41      3.84 o
  -5   3  13      261.65      252.16      9.68 o
  -4   3  13     1117.45     1145.45     15.16 o
  -3   3  13       68.23       92.05      1.79 o
  -2   3  13     2417.80     2500.42     29.45 o
  -1   3  13      857.25      996.63     13.67 o
   0   3  13      534.92      541.52      4.49 o
   1   3  13      784.17      818.28      5.81 o
   2   3  13     1374.81     1319.65     10.29 o
   3   3  13      254.37      231.17      3.76 o
   4   3  13       21.56       26.87      2.03 o
   5   3  13        7.30        5.68      1.54 o
  -6   4  13       14.68       21.99      2.54 o
  -5   4  13       79.83       80.59      5.09 o
  -4   4  13       24.43       34.11      1.90 o
  -3   4  13      404.75      451.66      7.74 o
  -2   4  13       95.35       69.84      1.93 o
  -1   4  13        0.36        3.01      0.93 o
   0   4  13     1465.23     1449.47     17.32 o
   1   4  13      180.04      186.90      2.31 o
   2   4  13       10.16        9.69      1.06 o
   3   4  13        1.00        0.64      0.98 o
   4   4  13       20.84       19.63      1.99 o
   5   4  13       10.31        5.01      1.96 o
  -6   5  13        3.04        2.57      1.83 o
  -5   5  13      114.62       95.73      4.21 o
  -4   5  13       25.09       24.32      1.74 o
  -3   5  13      139.10      125.72      2.43 o
  -2   5  13        4.35        5.05      0.61 o
  -1   5  13     1419.34     1484.13     14.97 o
   0   5  13      187.33      178.46      4.45 o
   1   5  13      191.05      197.23      3.21 o
   2   5  13       37.23       40.09      1.60 o
   3   5  13       51.85       46.22      2.08 o
   4   5  13        0.41       -0.22      1.32 o
   5   5  13        2.78        4.73      1.91 o
  -6   6  13       42.60       38.21      3.03 o
  -5   6  13        4.96        0.88      1.46 o
  -4   6  13        4.36        4.32      1.21 o
  -3   6  13      547.72      505.24      9.09 o
  -2   6  13       37.60       35.90      1.09 o
  -1   6  13      123.53      124.47      4.91 o
   0   6  13      482.47      529.50      6.76 o
   1   6  13      202.29      189.98      2.63 o
   2   6  13       37.73       44.05      1.66 o
   3   6  13      223.95      242.16      4.33 o
   4   6  13       32.71       28.24      2.24 o
   5   6  13       20.54       22.04      2.72 o
  -6   7  13       20.73       27.85      3.51 o
  -5   7  13        2.64        0.67      1.45 o
  -4   7  13       27.19       36.48      2.00 o
  -3   7  13        1.24        0.71      0.85 o
  -2   7  13        6.42        5.47      0.75 o
  -1   7  13       30.49       26.61      1.98 o
   0   7  13      151.02      137.93      2.80 o
   1   7  13      520.92      510.37      4.84 o
   2   7  13       16.37       19.32      1.28 o
   3   7  13      147.89      149.52      3.82 o
   4   7  13      190.46      201.46      5.79 o
   5   7  13       23.43       27.21      3.28 o
  -5   8  13       29.96       30.35      2.28 o
  -4   8  13       55.29       46.97      2.76 o
  -3   8  13      231.67      261.98      5.97 o
  -2   8  13      150.47      146.81      4.47 o
  -1   8  13      269.58      276.50      5.60 o
   0   8  13       17.41       17.69      1.25 o
   1   8  13       70.68       86.90      1.89 o
   2   8  13       61.41       48.77      1.79 o
   3   8  13       41.29       38.62      2.03 o
   4   8  13        2.06        2.82      1.79 o
  -5   9  13       21.39       25.34      2.18 o
  -4   9  13       27.77       26.69      2.42 o
  -3   9  13       13.14        7.65      1.56 o
  -2   9  13      267.20      275.12      4.16 o
  -1   9  13       73.88       65.46      1.99 o
   0   9  13        9.00       12.14      0.97 o
   1   9  13       56.80       57.29      1.69 o
   2   9  13      264.16      269.19      4.07 o
   3   9  13        0.84        0.75      1.25 o
   4   9  13        5.85        3.46      2.09 o
  -5  10  13        3.04        3.45      2.09 o
  -4  10  13        8.39        3.46      1.75 o
  -3  10  13       25.22       23.75      1.82 o
  -2  10  13       45.51       42.09      2.02 o
  -1  10  13        2.66        1.14      0.89 o
   0  10  13       35.88       56.03      1.86 o
   1  10  13       16.18       13.15      1.16 o
   2  10  13       49.27       43.05      1.99 o
   3  10  13        5.78        1.72      1.43 o
   4  10  13        6.29        1.39      2.03 o
  -4  11  13      120.41      111.34      4.76 o
  -3  11  13       10.08       12.25      1.74 o
  -2  11  13      116.97      121.85      3.40 o
  -1  11  13      284.17      299.61      4.18 o
   0  11  13       22.42       16.41      1.37 o
   1  11  13       43.01       53.42      2.07 o
   2  11  13        7.73        8.23      1.50 o
   3  11  13       54.33       51.52      3.60 o
  -4  12  13        8.23       11.35      2.53 o
  -3  12  13      263.80      293.14      8.38 o
  -2  12  13      122.60      115.24      3.14 o
  -1  12  13      165.60      170.87      3.82 o
   0  12  13       36.62       42.67      2.28 o
   1  12  13      207.47      197.66      3.96 o
   2  12  13       19.06       22.68      2.04 o
   3  12  13       48.25       49.63      3.56 o
  -3  13  13        5.25        3.62      1.80 o
  -2  13  13        0.21        1.59      1.49 o
  -1  13  13        2.87        2.59      1.56 o
   0  13  13        4.90        2.76      1.71 o
   1  13  13       33.92       40.62      2.91 o
   2  13  13        1.98        2.09      1.69 o
  -2  14  13        0.02        1.52      1.93 o
  -1  14  13        1.06        0.33      1.63 o
   0  14  13       47.13       46.36      3.15 o
   1  14  13       16.91       26.64      2.48 o
  -1  15  13        3.49        4.21      3.53 o
   0  15  13       10.36       11.46      4.32 o
  -6   0  14       45.32       42.59      6.43 o
  -5   0  14       93.71       94.15      5.59 o
  -4   0  14      163.97      160.80      5.62 o
  -3   0  14       23.28        6.08      1.37 o
  -2   0  14     1200.94     1355.94     14.13 o
  -1   0  14      703.83      675.98      6.97 o
   0   0  14      838.09      884.97      8.83 o
   1   0  14     1558.14     1559.22     14.84 o
   2   0  14      664.17      735.20     12.36 o
   3   0  14      128.63      128.84      4.50 o
   4   0  14       62.64       64.56      5.70 o
   5   0  14      121.99      143.84      6.64 o
  -6   1  14       79.27       89.89      7.28 o
  -5   1  14      109.40       99.98      4.07 o
  -4   1  14       28.15       25.96      1.77 o
  -3   1  14       56.28       71.42      2.01 o
  -2   1  14      227.22      236.70      2.92 o
  -1   1  14      232.37      224.11      2.26 o
   0   1  14     1495.11     1454.13      9.85 o
   1   1  14      413.32      430.16      4.03 o
   2   1  14        5.05        4.24      0.82 o
   3   1  14        2.00        1.65      1.06 o
   4   1  14       23.50       24.89      1.98 o
   5   1  14       18.50       15.44      2.26 o
  -6   2  14      139.27      124.53      5.04 o
  -5   2  14        0.02        0.17      1.30 o
  -4   2  14      208.52      226.64      6.13 o
  -3   2  14      725.26      755.98      9.30 o
  -2   2  14        5.07       13.10      0.79 o
  -1   2  14      266.15      302.62      3.53 o
   0   2  14      639.78      611.62      4.84 o
   1   2  14      339.08      339.37      3.18 o
   2   2  14      151.67      161.47      2.78 o
   3   2  14        0.17        1.45      0.95 o
   4   2  14        5.27        5.99      1.39 o
   5   2  14        0.09       -0.68      1.54 o
  -6   3  14        0.01       -1.07      1.77 o
  -5   3  14        3.39        5.06      2.08 o
  -4   3  14        0.19        1.41      1.11 o
  -3   3  14       74.30       79.97      1.79 o
  -2   3  14        1.73        0.57      0.79 o
  -1   3  14      316.91      307.38      3.71 o
   0   3  14      124.15      113.34      3.12 o
   1   3  14        4.69        6.71      0.68 o
   2   3  14       69.18       66.90      1.83 o
   3   3  14       37.47       42.92      1.85 o
   4   3  14       24.32       30.43      2.13 o
   5   3  14        0.91        0.23      1.49 o
  -6   4  14       87.54       67.24      5.66 o
  -5   4  14        1.14        0.79      1.32 o
  -4   4  14      156.51      163.56      3.87 o
  -3   4  14      218.67      252.31      5.04 o
  -2   4  14      709.51      751.35      8.62 o
  -1   4  14      539.78      548.00      9.38 o
   0   4  14      335.09      371.77      4.01 o
   1   4  14       74.02       58.80      1.39 o
   2   4  14        0.81        3.52      0.89 o
   3   4  14        4.81        2.60      1.10 o
   4   4  14       36.20       35.93      2.47 o
   5   4  14       33.00       32.09      2.68 o
  -6   5  14       39.54       38.55      3.03 o
  -5   5  14      151.25      160.36      6.16 o
  -4   5  14      124.39      122.07      3.12 o
  -3   5  14      211.22      227.52      7.01 o
  -2   5  14       25.72       29.81      1.03 o
  -1   5  14       10.72        6.78      1.30 o
   0   5  14      118.84      135.67      2.53 o
   1   5  14      809.78      764.27      8.24 o
   2   5  14        2.51        4.44      0.95 o
   3   5  14       32.30       32.15      1.89 o
   4   5  14       59.01       54.67      2.88 o
   5   5  14       31.07       39.05      4.31 o
  -6   6  14        2.90        5.79      1.99 o
  -5   6  14       41.23       28.88      2.36 o
  -4   6  14       63.62       50.47      2.90 o
  -3   6  14      165.09      160.32      4.24 o
  -2   6  14      337.15      305.96      6.38 o
  -1   6  14      496.41      476.51      6.96 o
   0   6  14       25.32       21.84      1.23 o
   1   6  14      547.08      529.16      6.42 o
   2   6  14      341.83      309.39      4.18 o
   3   6  14       58.11       60.29      2.39 o
   4   6  14        0.01        0.23      1.35 o
   5   6  14      175.82      180.01      6.36 o
  -6   7  14        1.70        2.14      2.06 o
  -5   7  14        7.44        4.38      1.64 o
  -4   7  14        5.87        9.93      1.71 o
  -3   7  14      202.28      184.27      2.97 o
  -2   7  14       99.92       82.13      2.40 o
  -1   7  14      243.62      206.51      4.54 o
   0   7  14       49.01       50.06      1.52 o
   1   7  14      236.68      235.29      3.01 o
   2   7  14       32.09       35.37      2.28 o
   3   7  14       19.22       18.94      1.75 o
   4   7  14        8.19        7.93      1.92 o
  -5   8  14        0.12        1.37      1.98 o
  -4   8  14       24.14       13.08      2.32 o
  -3   8  14        0.02       -0.02      0.93 o
  -2   8  14      233.22      222.75      4.92 o
  -1   8  14      135.73      106.66      3.59 o
   0   8  14       21.99       15.09      1.07 o
   1   8  14      102.45       94.62      1.96 o
   2   8  14      146.37      154.92      3.00 o
   3   8  14       93.57       98.74      2.97 o
   4   8  14       44.15       42.85      3.75 o
  -5   9  14       40.71       35.39      3.36 o
  -4   9  14       25.13       22.52      2.87 o
  -3   9  14       47.71       44.89      2.11 o
  -2   9  14       94.77      110.43      2.93 o
  -1   9  14        9.66        7.30      1.34 o
   0   9  14      350.04      361.86      4.54 o
   1   9  14      114.58       97.97      2.28 o
   2   9  14       13.39       16.98      1.40 o
   3   9  14      107.15      106.65      3.79 o
   4   9  14       70.47       76.63      3.67 o
  -5  10  14        1.97        1.01      2.80 o
  -4  10  14      186.55      211.09      5.59 o
  -3  10  14       99.52      121.03      4.47 o
  -2  10  14        3.36        2.86      1.14 o
  -1  10  14       15.53       11.01      1.38 o
   0  10  14      144.60      147.61      2.93 o
   1  10  14        8.93        5.22      1.08 o
   2  10  14        6.90        5.11      1.53 o
   3  10  14        0.27        1.76      1.57 o
  -4  11  14       36.89       36.02      3.22 o
  -3  11  14        2.84        3.88      1.36 o
  -2  11  14       39.13       43.21      2.52 o
  -1  11  14       11.65       19.87      1.27 o
   0  11  14        0.01        0.56      0.95 o
   1  11  14       30.95       40.46      2.16 o
   2  11  14        0.88        1.05      1.26 o
   3  11  14        5.73        6.15      1.95 o
  -4  12  14        2.30        1.80      2.48 o
  -3  12  14       20.07       20.41      2.62 o
  -2  12  14       25.18       24.08      2.42 o
  -1  12  14        0.12        0.58      0.99 o
   0  12  14       45.17       48.87      2.31 o
   1  12  14       50.72       55.17      2.55 o
   2  12  14       22.60       27.90      2.15 o
   3  12  14        2.16       -0.11      3.21 o
  -3  13  14        7.47        7.13      2.31 o
  -2  13  14       32.45       41.56      2.75 o
  -1  13  14       49.79       48.89      2.32 o
   0  13  14        4.99        2.26      1.79 o
   1  13  14        6.61        7.09      1.95 o
   2  13  14        3.26        1.83      1.55 o
  -2  14  14       53.01       52.02      5.67 o
  -1  14  14       79.38       77.96      4.13 o
   0  14  14       20.79       23.31      2.94 o
   1  14  14        8.94        9.08      4.72 o
  -6   1  15       74.40       74.99      4.20 o
  -5   1  15       18.82       24.07      2.50 o
  -4   1  15      137.29      189.90      4.01 o
  -3   1  15      846.20      929.90      8.80 o
  -2   1  15        0.22        2.80      0.72 o
  -1   1  15      684.44      688.58      5.91 o
   0   1  15      426.88      454.02      4.10 o
   1   1  15      367.98      412.54      4.02 o
   2   1  15        0.35        1.10      0.81 o
   3   1  15       75.72       67.27      2.72 o
   4   1  15        7.64        6.91      1.59 o
   5   1  15        7.66        4.49      1.95 o
  -6   2  15       26.85       21.90      2.88 o
  -5   2  15       81.90       95.85      4.70 o
  -4   2  15      198.02      213.38      6.70 o
  -3   2  15        0.87        3.01      0.84 o
  -2   2  15      587.34      596.34      6.17 o
  -1   2  15      379.15      363.54      4.44 o
   0   2  15      412.45      443.72      3.96 o
   1   2  15      422.90      387.49      4.03 o
   2   2  15       30.85       34.39      1.51 o
   3   2  15        2.30        2.43      1.11 o
   4   2  15      169.36      153.83      4.21 o
   5   2  15        0.01        2.43      1.66 o
  -6   3  15      107.08      122.07      5.80 o
  -5   3  15       17.66       19.96      2.07 o
  -4   3  15      128.03      125.91      3.27 o
  -3   3  15      193.78      151.51      2.43 o
  -2   3  15       98.15       92.76      2.33 o
  -1   3  15      352.64      336.62      4.35 o
   0   3  15       14.09       10.30      0.70 o
   1   3  15       30.91       25.34      1.07 o
   2   3  15      191.02      193.39      3.27 o
   3   3  15       64.68       67.57      2.45 o
   4   3  15       30.24       32.86      2.89 o
   5   3  15      139.91      136.26      4.44 o
  -6   4  15       24.11       27.66      3.03 o
  -5   4  15       11.84        9.48      1.75 o
  -4   4  15       28.15       27.52      1.76 o
  -3   4  15       25.07       25.18      1.91 o
  -2   4  15        0.11        0.87      0.86 o
  -1   4  15      304.86      347.04      4.71 o
   0   4  15       95.95       96.26      2.04 o
   1   4  15      240.35      246.51      2.91 o
   2   4  15        1.64        4.47      0.97 o
   3   4  15       34.07       30.49      1.94 o
   4   4  15      112.40      117.90      4.11 o
   5   4  15        4.91        6.37      2.17 o
  -6   5  15        3.84        1.59      1.79 o
  -5   5  15       38.03       50.16      2.84 o
  -4   5  15       64.99       64.48      2.61 o
  -3   5  15      269.25      259.48      4.98 o
  -2   5  15       10.84        8.93      0.87 o
  -1   5  15       66.04       73.01      2.58 o
   0   5  15      160.55      191.81      3.44 o
   1   5  15      399.57      374.62      6.38 o
   2   5  15        2.34        0.84      0.83 o
   3   5  15       13.11       16.32      1.59 o
   4   5  15       13.68       10.04      1.89 o
   5   5  15        7.58        4.89      3.24 o
  -6   6  15        5.88        6.37      2.01 o
  -5   6  15       33.04       41.89      2.67 o
  -4   6  15       18.10       22.96      2.43 o
  -3   6  15        5.19        4.35      1.38 o
  -2   6  15      326.16      362.20     12.04 o
  -1   6  15      154.84      120.14      3.40 o
   0   6  15       27.65       28.05      1.36 o
   1   6  15        6.25       12.02      0.95 o
   2   6  15       37.30       35.95      1.60 o
   3   6  15       76.64       80.19      3.38 o
   4   6  15       39.49       39.89      3.06 o
  -5   7  15        4.56       14.57      2.54 o
  -4   7  15       91.59      103.87      3.52 o
  -3   7  15      303.63      292.73      4.51 o
  -2   7  15       97.77       90.73      3.19 o
  -1   7  15      316.53      353.18      6.61 o
   0   7  15     1010.95      946.59     15.55 o
   1   7  15        4.10        3.73      0.77 o
   2   7  15       24.18       23.50      1.39 o
   3   7  15       86.92       81.52      2.69 o
   4   7  15        3.11        6.43      1.90 o
  -5   8  15       65.56       61.46      3.99 o
  -4   8  15       21.13       17.20      2.36 o
  -3   8  15        0.98        0.61      1.03 o
  -2   8  15      145.48      113.22      3.87 o
  -1   8  15       16.54       15.70      1.18 o
   0   8  15        2.09        2.04      0.96 o
   1   8  15      223.69      215.06      4.35 o
   2   8  15       33.96       28.78      1.60 o
   3   8  15        0.01        0.33      1.29 o
   4   8  15       93.92       89.77      4.52 o
  -5   9  15       16.67       24.46      3.03 o
  -4   9  15       96.30      125.29      4.25 o
  -3   9  15       16.77       12.92      2.02 o
  -2   9  15       21.63       14.68      1.35 o
  -1   9  15        0.86        1.78      0.89 o
   0   9  15        8.42        9.93      1.06 o
   1   9  15      101.82       86.22      2.24 o
   2   9  15       46.20       48.96      1.97 o
   3   9  15        1.36        2.24      1.44 o
   4   9  15       24.78       30.57      3.06 o
  -4  10  15        2.67        2.20      1.73 o
  -3  10  15        4.68        7.16      1.61 o
  -2  10  15       48.55       41.23      2.09 o
  -1  10  15       50.57       49.37      2.18 o
   0  10  15        3.74        1.54      0.79 o
   1  10  15        0.01        0.63      0.98 o
   2  10  15       72.12       77.14      2.62 o
   3  10  15       13.57       19.63      2.22 o
  -4  11  15        0.48        1.15      1.92 o
  -3  11  15        0.44        0.93      1.64 o
  -2  11  15       11.74       16.81      1.87 o
  -1  11  15        4.27        4.16      0.98 o
   0  11  15       15.98       17.10      1.25 o
   1  11  15       38.00       45.12      2.27 o
   2  11  15       49.55       53.25      2.43 o
   3  11  15       17.33       10.97      2.31 o
  -3  12  15        4.02        4.57      1.86 o
  -2  12  15       22.30       19.53      2.25 o
  -1  12  15       39.22       36.02      2.05 o
   0  12  15        5.94        0.02      1.02 o
   1  12  15       53.62       58.05      2.73 o
   2  12  15       19.70       30.99      4.40 o
  -3  13  15       93.04       88.58     11.14 o
  -2  13  15       14.06       15.48      2.72 o
  -1  13  15       32.90       33.94      4.14 o
   0  13  15      204.34      212.27      5.50 o
   1  13  15        5.75        6.80      1.82 o
  -1  14  15       16.48        6.77      3.37 o
   0  14  15        2.20        1.86      1.83 o
  -6   0  16      234.26      255.35     20.03 o
  -5   0  16      345.97      339.25     19.76 o
  -4   0  16      126.82      137.73      6.33 o
  -3   0  16      284.58      273.39      5.65 o
  -2   0  16      353.69      373.20      6.68 o
  -1   0  16      111.10      102.91      2.36 o
   0   0  16      116.60      150.04      3.34 o
   1   0  16      589.79      511.20      6.13 o
   2   0  16       21.90       13.80      1.68 o
   3   0  16       34.56       42.42      3.56 o
   4   0  16        0.19       -1.84      1.87 o
   5   0  16       82.99       83.87      5.63 o
  -6   1  16        5.19        8.21      2.30 o
  -5   1  16        0.83        1.08      1.58 o
  -4   1  16      371.74      327.09      5.88 o
  -3   1  16        0.04        2.34      0.89 o
  -2   1  16      299.05      334.49      3.85 o
  -1   1  16       87.89       93.93      2.00 o
   0   1  16     1168.65     1119.19      8.19 o
   1   1  16      563.70      566.47      5.06 o
   2   1  16       85.81       91.37      2.36 o
   3   1  16        4.32        3.77      1.43 o
   4   1  16       50.48       48.73      2.80 o
   5   1  16       23.89       22.32      2.61 o
  -6   2  16        3.77        2.25      1.99 o
  -5   2  16       29.44       29.27      2.36 o
  -4   2  16      193.82      214.06      4.85 o
  -3   2  16      162.81      183.36      3.00 o
  -2   2  16       37.05       28.45      0.99 o
  -1   2  16     1198.67     1250.22     10.83 o
   0   2  16      196.34      230.39      2.70 o
   1   2  16      352.33      381.26      3.94 o
   2   2  16       11.24       12.58      1.83 o
   3   2  16      106.78       98.86      2.94 o
   4   2  16       58.14       56.64      2.75 o
   5   2  16        0.77        1.27      1.70 o
  -6   3  16       17.35       19.72      2.75 o
  -5   3  16        3.19        5.54      1.56 o
  -4   3  16        2.06        3.06      1.15 o
  -3   3  16       46.17       47.92      1.86 o
  -2   3  16       19.07       21.98      1.33 o
  -1   3  16       67.89       52.21      1.73 o
   0   3  16        4.22        5.32      0.90 o
   1   3  16      121.68      111.75      2.23 o
   2   3  16      165.42      159.72      3.11 o
   3   3  16       12.32       15.28      1.54 o
   4   3  16       33.79       40.75      2.60 o
   5   3  16       11.04       11.64      2.12 o
  -6   4  16       16.55        8.49      3.91 o
  -5   4  16        5.17        4.36      1.50 o
  -4   4  16       40.78       38.37      1.96 o
  -3   4  16      475.85      484.55     10.94 o
  -2   4  16      114.04       90.61      2.37 o
  -1   4  16      135.99      166.07      2.83 o
   0   4  16      976.29     1002.68      9.97 o
   1   4  16      300.35      278.54      4.05 o
   2   4  16      135.64      130.77      2.80 o
   3   4  16      202.73      179.81      4.58 o
   4   4  16       33.73       28.66      2.75 o
  -6   5  16        0.07        2.91      2.01 o
  -5   5  16        0.16        0.39      1.55 o
  -4   5  16      156.71      146.00      4.13 o
  -3   5  16       18.49       23.23      1.88 o
  -2   5  16      958.57      870.32     18.53 o
  -1   5  16       83.86       76.06      2.91 o
   0   5  16        5.90       12.36      1.24 o
   1   5  16      145.79      138.70      2.46 o
   2   5  16      308.67      297.05      4.02 o
   3   5  16       11.46        9.94      1.46 o
   4   5  16       92.98       82.99      3.99 o
  -5   6  16      107.81      106.01      4.73 o
  -4   6  16      133.30      130.43      3.67 o
  -3   6  16       12.17       15.30      1.55 o
  -2   6  16       41.74       63.98      3.18 o
  -1   6  16      125.51      140.07      4.03 o
   0   6  16      137.39      149.45      4.35 o
   1   6  16        3.37        5.81      0.83 o
   2   6  16       10.33       16.43      1.29 o
   3   6  16        1.66        3.14      1.28 o
   4   6  16       14.35       16.91      2.14 o
  -5   7  16       31.99       21.75      2.79 o
  -4   7  16       23.56       30.15      2.26 o
  -3   7  16        8.84        4.61      1.34 o
  -2   7  16        7.45       23.27      2.37 o
  -1   7  16       23.15       21.56      1.86 o
   0   7  16        4.81        4.67      1.23 o
   1   7  16        4.68        1.84      0.84 o
   2   7  16       19.38       20.13      1.43 o
   3   7  16        3.03        5.34      1.34 o
   4   7  16        3.59        5.96      2.01 o
  -5   8  16       71.01       84.29      4.64 o
  -4   8  16       63.51       57.39      2.86 o
  -3   8  16       39.86       45.75      2.51 o
  -2   8  16       84.40      101.99      5.86 o
  -1   8  16       32.75       38.40      2.47 o
   0   8  16       95.35       76.03      2.03 o
   1   8  16       23.07       17.87      1.26 o
   2   8  16        9.30       14.42      1.34 o
   3   8  16        1.20        1.08      1.39 o
   4   8  16        0.46        1.66      1.99 o
  -5   9  16       20.62       25.83      3.14 o
  -4   9  16       68.33       74.23      4.06 o
  -3   9  16       98.50      107.21      3.77 o
  -2   9  16       16.92       19.92      2.82 o
  -1   9  16      106.55      106.70      3.51 o
   0   9  16        2.18        1.12      0.95 o
   1   9  16       13.38       15.36      1.30 o
   2   9  16       11.01       13.30      1.41 o
   3   9  16        5.11        5.49      1.73 o
  -4  10  16        2.35        2.97      2.03 o
  -3  10  16      133.29      134.53      4.06 o
  -2  10  16       22.49       21.61      2.16 o
  -1  10  16       83.70       71.76      2.61 o
   0  10  16      267.95      269.51      4.45 o
   1  10  16       96.23      102.90      2.75 o
   2  10  16       30.49       28.61      2.65 o
   3  10  16       60.59       72.48      3.30 o
  -4  11  16        9.25        2.59      5.15 o
  -3  11  16        6.31        7.04      1.76 o
  -2  11  16       51.26       52.53      2.55 o
  -1  11  16       31.89       25.50      1.46 o
   0  11  16        2.51        3.72      1.08 o
   1  11  16       35.93       31.29      2.06 o
   2  11  16       33.46       27.51      2.34 o
  -3  12  16        0.02        0.60      1.72 o
  -2  12  16        2.47        2.06      1.50 o
  -1  12  16       21.49       23.02      1.77 o
   0  12  16       13.12       14.23      1.54 o
   1  12  16        0.54        1.88      1.45 o
   2  12  16        2.23        3.41      1.86 o
  -2  13  16       29.14       31.10      2.21 o
  -1  13  16       53.86       47.32      3.04 o
   0  13  16       16.40       18.23      2.11 o
   1  13  16       31.64       25.88      2.50 o
  -6   1  17        5.97        3.10      2.11 o
  -5   1  17        4.82        0.48      1.66 o
  -4   1  17        0.92       -0.89      1.05 o
  -3   1  17        3.67        3.43      0.97 o
  -2   1  17       73.72       63.38      1.72 o
  -1   1  17       32.46       31.44      1.17 o
   0   1  17      111.80      136.39      2.30 o
   1   1  17      190.85      203.29      2.67 o
   2   1  17      179.47      178.77      3.31 o
   3   1  17      144.39      142.62      4.75 o
   4   1  17       40.92       38.14      2.88 o
  -6   2  17       34.22       28.97      4.15 o
  -5   2  17        0.72        1.33      1.42 o
  -4   2  17       38.48       40.81      2.39 o
  -3   2  17       39.15       48.22      1.85 o
  -2   2  17       47.40       54.87      1.36 o
  -1   2  17      146.38      155.19      2.14 o
   0   2  17      872.86      905.42      9.14 o
   1   2  17      165.71      168.76      2.56 o
   2   2  17       53.90       59.92      2.21 o
   3   2  17        3.49        4.98      1.51 o
   4   2  17       11.20       11.60      1.82 o
  -6   3  17       80.78       81.80      4.66 o
  -5   3  17      326.51      289.17     12.22 o
  -4   3  17       88.94       69.71      2.69 o
  -3   3  17      425.71      422.88      5.79 o
  -2   3  17      749.37      750.00     11.99 o
  -1   3  17      361.23      363.54      5.66 o
   0   3  17       16.76       18.62      0.90 o
   1   3  17      820.57      824.33      7.38 o
   2   3  17       32.39       32.75      1.93 o
   3   3  17        2.84        3.51      1.27 o
   4   3  17       20.38       21.36      2.19 o
  -6   4  17       12.52       12.19      3.27 o
  -5   4  17        9.29       10.12      1.77 o
  -4   4  17       25.13       21.01      2.01 o
  -3   4  17      120.21      113.77      2.71 o
  -2   4  17       24.59       31.62      2.39 o
  -1   4  17      363.15      316.30      4.66 o
   0   4  17      655.11      613.75      5.61 o
   1   4  17       48.28       52.31      1.75 o
   2   4  17        0.79        0.60      0.85 o
   3   4  17       21.38       22.15      2.31 o
   4   4  17        1.12        0.37      1.63 o
  -5   5  17       15.44        6.75      2.50 o
  -4   5  17       57.41       45.95      4.01 o
  -3   5  17        0.53        0.76      0.76 o
  -2   5  17      124.67      134.40      6.43 o
  -1   5  17      424.23      398.28      7.95 o
   0   5  17        0.01        0.52      1.29 o
   1   5  17       39.86       42.13      1.62 o
   2   5  17        1.76        2.42      0.96 o
   3   5  17       49.34       41.18      2.39 o
   4   5  17        0.28       -1.60      1.60 o
  -5   6  17        1.34        2.09      2.31 o
  -4   6  17      168.03      172.66      8.68 o
  -3   6  17       69.66       52.08      2.24 o
  -2   6  17        0.92        0.88      0.80 o
  -1   6  17       62.14       47.67      3.75 o
   0   6  17      178.03      152.75      4.49 o
   1   6  17       17.89       18.11      1.31 o
   2   6  17      152.66      148.86      3.12 o
   3   6  17        6.27        3.58      1.86 o
   4   6  17        0.05        1.56      1.80 o
  -5   7  17        0.14       -0.15      1.93 o
  -4   7  17       22.69       31.22      2.30 o
  -3   7  17       13.26        6.07      1.51 o
  -2   7  17        2.61        2.56      1.75 o
  -1   7  17       10.59        3.05      1.50 o
   0   7  17      199.69      177.98      3.42 o
   1   7  17      149.16      145.96      2.71 o
   2   7  17      137.01      118.60      2.73 o
   3   7  17       47.94       51.52      2.65 o
   4   7  17      124.49      137.45     13.07 o
  -5   8  17        6.83        6.11      2.34 o
  -4   8  17       13.68       17.73      2.01 o
  -3   8  17        0.02        0.79      1.29 o
  -2   8  17       15.59       14.02      2.52 o
  -1   8  17       51.92       61.76      2.77 o
   0   8  17        0.74       -0.31      0.80 o
   1   8  17       13.65       16.04      1.38 o
   2   8  17       39.00       36.99      1.84 o
   3   8  17        0.08       -0.72      1.26 o
  -4   9  17       22.56       18.16      3.78 o
  -3   9  17        2.19        1.83      1.37 o
  -2   9  17       86.38       92.89      4.75 o
  -1   9  17       72.28       67.74      4.00 o
   0   9  17       10.66       11.10      1.23 o
   1   9  17       24.97       18.62      1.36 o
   2   9  17        0.10        0.06      1.23 o
   3   9  17       10.33       10.85      2.33 o
  -4  10  17        7.19       10.31      3.21 o
  -3  10  17        1.59        0.20      1.78 o
  -2  10  17        6.89        4.06      1.10 o
  -1  10  17        7.29        9.61      1.38 o
   0  10  17        0.10        0.55      0.89 o
   1  10  17       30.07       24.22      1.72 o
   2  10  17       27.12       27.44      2.18 o
  -3  11  17       54.02       55.03      3.24 o
  -2  11  17      102.01       97.62      3.53 o
  -1  11  17       53.73       49.88      2.42 o
   0  11  17        2.58        2.07      1.04 o
   1  11  17       12.59       13.83      1.70 o
   2  11  17       38.35       39.67      2.81 o
  -3  12  17      143.45      171.55      7.74 o
  -2  12  17        5.81        6.19      1.67 o
  -1  12  17      116.82      137.91      3.49 o
   0  12  17       99.62       99.30      2.94 o
   1  12  17        3.11        2.88      1.50 o
  -1  13  17        0.56        0.13      1.36 o
   0  13  17       75.65       92.19      4.45 o
  -6   0  18       41.34       25.65      4.28 o
  -5   0  18      103.77       81.39      5.43 o
  -4   0  18        0.71       -1.40      1.45 o
  -3   0  18       98.35       95.97      3.45 o
  -2   0  18     1259.35     1118.83     18.10 o
  -1   0  18      814.95      831.58     13.11 o
   0   0  18      404.41      376.92      5.93 o
   1   0  18       49.68       57.69      2.43 o
   2   0  18      272.24      285.12      9.31 o
   3   0  18       14.55       15.26      3.02 o
   4   0  18      307.02      302.11     12.23 o
  -6   1  18        7.62        9.51      2.40 o
  -5   1  18       10.31       11.44      2.13 o
  -4   1  18        2.33        2.63      1.29 o
  -3   1  18      454.55      470.90      6.51 o
  -2   1  18       15.54       15.38      1.16 o
  -1   1  18       72.87       75.30      2.50 o
   0   1  18      721.94      721.86      7.10 o
   1   1  18       28.87       28.62      1.24 o
   2   1  18      212.53      206.58      3.67 o
   3   1  18        0.48        1.10      1.35 o
   4   1  18       36.48       35.63      2.91 o
  -5   2  18        3.54        7.70      1.71 o
  -4   2  18        9.59       10.23      1.54 o
  -3   2  18       60.68       42.48      2.20 o
  -2   2  18        1.21        2.41      0.74 o
  -1   2  18       70.83       68.46      2.68 o
   0   2  18       30.47       33.47      1.28 o
   1   2  18      146.73      146.80      2.51 o
   2   2  18        8.72        6.93      1.50 o
   3   2  18        8.34        6.39      1.71 o
   4   2  18       39.40       41.36      3.58 o
  -5   3  18        4.25        7.49      1.69 o
  -4   3  18        2.94        5.19      1.33 o
  -3   3  18        5.10       10.03      1.51 o
  -2   3  18       55.56       71.04      1.84 o
  -1   3  18      142.00      115.11      2.67 o
   0   3  18       12.15       18.25      0.97 o
   1   3  18      135.16      118.89      2.26 o
   2   3  18       32.82       34.23      1.75 o
   3   3  18       40.43       38.23      2.33 o
   4   3  18        0.04        1.59      1.71 o
  -5   4  18        5.74       19.75      2.64 o
  -4   4  18      136.89      162.48      5.20 o
  -3   4  18      188.69      166.50      5.01 o
  -2   4  18       34.98       40.62      2.14 o
  -1   4  18       51.30       70.36      2.49 o
   0   4  18       39.33       41.54      1.36 o
   1   4  18       97.30       99.15      2.38 o
   2   4  18       50.56       40.15      1.86 o
   3   4  18       29.03       29.26      2.12 o
   4   4  18       71.62       63.42      3.51 o
  -5   5  18       26.60       23.56      2.61 o
  -4   5  18        1.24        1.56      1.36 o
  -3   5  18      150.37      169.80      5.84 o
  -2   5  18       33.07       21.21      1.67 o
  -1   5  18       23.36       38.58      1.96 o
   0   5  18      208.25      218.80      3.45 o
   1   5  18        0.01        1.10      0.70 o
   2   5  18        0.52        2.63      1.02 o
   3   5  18       79.41       83.07      2.99 o
   4   5  18        2.35        1.97      1.81 o
  -5   6  18       29.48       19.83      8.43 o
  -4   6  18        0.38        1.46      1.20 o
  -3   6  18       11.62        9.45      1.61 o
  -2   6  18      594.81      571.88     12.72 o
  -1   6  18       34.63       29.86      2.39 o
   0   6  18        6.01        4.57      1.03 o
   1   6  18      181.99      154.89      2.94 o
   2   6  18       84.08       84.79      2.62 o
   3   6  18        9.55        7.37      1.54 o
  -5   7  18       10.85       11.93      2.96 o
  -4   7  18        1.31        4.12      1.57 o
  -3   7  18       12.19        9.41      1.61 o
  -2   7  18       55.37       46.38      3.50 o
  -1   7  18        0.66       -1.00      1.39 o
   0   7  18       35.48       31.87      1.99 o
   1   7  18        1.98        3.00      0.97 o
   2   7  18        5.95        2.04      1.18 o
   3   7  18        3.74        3.86      1.47 o
  -4   8  18       22.38       15.84      3.43 o
  -3   8  18       73.06       79.89      3.28 o
  -2   8  18       34.84       22.17      2.92 o
  -1   8  18      220.26      204.33      5.38 o
   0   8  18       25.77       23.15      1.53 o
   1   8  18      162.26      147.80      3.00 o
   2   8  18       25.49       28.15      2.36 o
   3   8  18       22.60       25.50      2.37 o
  -4   9  18       47.68       44.26      3.45 o
  -3   9  18       60.08       48.42      3.34 o
  -2   9  18        9.58       13.92      2.71 o
  -1   9  18      102.50       86.81      4.69 o
   0   9  18       61.36       51.75      2.07 o
   1   9  18       57.66       70.36      2.34 o
   2   9  18       40.66       32.29      2.14 o
   3   9  18      108.38      146.75      6.61 o
  -3  10  18       16.02       17.43      2.04 o
  -2  10  18        8.35        8.40      2.65 o
  -1  10  18       35.21       36.58      1.66 o
   0  10  18        0.42        0.83      0.95 o
   1  10  18       13.85       12.85      1.49 o
   2  10  18        0.42        0.45      1.47 o
  -3  11  18       43.74       46.00      2.95 o
  -2  11  18       20.70       22.99      1.90 o
  -1  11  18        1.70        2.84      1.04 o
   0  11  18        0.59        1.42      1.03 o
   1  11  18       33.35       35.08      2.20 o
  -2  12  18       42.07       41.58      3.30 o
  -1  12  18       29.89       33.39      2.14 o
   0  12  18        1.37       -1.14      1.14 o
  -5   1  19       29.33       48.14      3.93 o
  -4   1  19      245.21      245.00      6.45 o
  -3   1  19      111.34       88.77      2.49 o
  -2   1  19       49.14       54.90      2.23 o
  -1   1  19       97.98       92.90      1.96 o
   0   1  19      114.50      111.06      2.21 o
   1   1  19       39.90       46.19      1.60 o
   2   1  19        3.51        3.08      1.23 o
   3   1  19        6.12        4.26      1.67 o
   4   1  19        8.69        8.41      2.08 o
  -5   2  19       29.98       25.80      2.30 o
  -4   2  19       18.91       14.03      1.68 o
  -3   2  19      271.11      241.84      4.57 o
  -2   2  19      256.19      258.13      4.06 o
  -1   2  19       13.83       13.05      1.00 o
   0   2  19       72.02       72.02      1.81 o
   1   2  19      153.47      146.29      3.26 o
   2   2  19       11.50       12.30      1.34 o
   3   2  19      133.12      122.52      4.14 o
   4   2  19       48.88       44.93      3.23 o
  -5   3  19        0.10        2.50      1.48 o
  -4   3  19       18.98       17.22      2.12 o
  -3   3  19       46.88       37.25      2.18 o
  -2   3  19      313.78      307.12      4.15 o
  -1   3  19       62.00       55.69      1.53 o
   0   3  19       41.80       35.32      1.37 o
   1   3  19      143.25      146.41      3.17 o
   2   3  19      231.48      231.38      5.53 o
   3   3  19        0.73        0.61      1.39 o
   4   3  19      110.96      109.18      5.18 o
  -5   4  19        6.37        8.88      2.09 o
  -4   4  19       11.36       15.16      1.92 o
  -3   4  19       93.83       94.64      3.22 o
  -2   4  19       33.70       42.78      4.60 o
  -1   4  19       20.35       21.53      1.46 o
   0   4  19       50.59       55.02      2.12 o
   1   4  19       70.74       85.40      2.23 o
   2   4  19       84.61       83.60      2.54 o
   3   4  19       19.50       25.23      2.07 o
   4   4  19       25.94       29.91      3.92 o
  -5   5  19        8.21        8.35      2.13 o
  -4   5  19       37.36       31.71      2.36 o
  -3   5  19        0.03       -0.58      0.98 o
  -2   5  19        2.07        0.79      1.02 o
  -1   5  19        0.35       -0.24      0.98 o
   0   5  19      152.08      156.95      2.67 o
   1   5  19        8.66        6.58      1.18 o
   2   5  19        9.58        8.62      1.30 o
   3   5  19        7.51       10.96      1.66 o
  -5   6  19       49.50       56.40      4.41 o
  -4   6  19        1.48        3.36      1.46 o
  -3   6  19       31.63       30.05      2.98 o
  -2   6  19       14.04       26.03      3.39 o
  -1   6  19        2.05        0.96      0.88 o
   0   6  19       32.66       41.23      1.75 o
   1   6  19       10.07       13.61      1.24 o
   2   6  19        2.90        3.76      1.21 o
   3   6  19       99.76      105.65      3.40 o
  -4   7  19      152.88      153.06      5.30 o
  -3   7  19      214.21      216.74      8.07 o
  -2   7  19        9.36        7.67      2.63 o
  -1   7  19      191.52      220.73      5.56 o
   0   7  19      184.52      167.90      3.67 o
   1   7  19        2.51        2.46      1.12 o
   2   7  19       31.25       29.82      2.16 o
   3   7  19        1.26        3.42      1.53 o
  -4   8  19       13.26        8.46      2.12 o
  -3   8  19      138.10      147.59      5.10 o
  -2   8  19       35.66       35.46      3.46 o
  -1   8  19       33.23       30.93      2.67 o
   0   8  19        6.59        3.05      0.77 o
   1   8  19       65.26       57.32      3.67 o
   2   8  19        1.70        2.14      1.44 o
  -4   9  19        0.18       -0.06      1.71 o
  -3   9  19        0.07       -0.76      1.26 o
  -2   9  19       16.80       12.38      2.71 o
  -1   9  19        1.47        1.33      1.83 o
   0   9  19        9.08       10.75      1.18 o
   1   9  19       66.22       72.45      2.59 o
   2   9  19       12.66       13.82      2.22 o
  -3  10  19        0.92        1.16      1.62 o
  -2  10  19       57.29       66.30      4.76 o
  -1  10  19        0.65       -1.79      2.02 o
   0  10  19       17.69       22.41      1.50 o
   1  10  19        1.13        2.59      1.30 o
   2  10  19        3.58        4.70      2.63 o
  -2  11  19       24.03       17.03      3.23 o
  -1  11  19       19.10       25.33      2.37 o
   0  11  19        0.02       -0.43      1.05 o
   1  11  19       67.80       72.80      3.79 o
  -5   0  20        2.59        7.95      2.98 o
  -4   0  20        9.19        8.22      2.11 o
  -3   0  20       66.21       66.15      3.10 o
  -2   0  20        0.55        1.39      1.52 o
  -1   0  20        2.84        4.33      1.15 o
   0   0  20       76.23       69.41      3.27 o
   1   0  20       27.64       33.65      2.21 o
   2   0  20      158.06      165.65      6.21 o
   3   0  20       30.97       23.92      3.59 o
  -5   1  20        3.16        1.46      1.81 o
  -4   1  20       26.84       32.63      2.27 o
  -3   1  20       59.49       63.08      2.25 o
  -2   1  20      178.02      165.86      3.06 o
  -1   1  20       78.30       70.30      1.78 o
   0   1  20        5.13        5.14      0.89 o
   1   1  20      225.95      207.99      4.60 o
   2   1  20        5.69        3.27      1.31 o
   3   1  20       62.10       58.36      3.23 o
  -5   2  20      129.53      127.49      6.10 o
  -4   2  20       71.16       55.36      3.12 o
  -3   2  20       21.07       18.59      1.72 o
  -2   2  20       74.87       70.31      2.14 o
  -1   2  20      137.19      123.52      2.62 o
   0   2  20      203.27      201.21      3.57 o
   1   2  20        0.03       -0.03      0.81 o
   2   2  20        3.29        3.37      1.22 o
   3   2  20       82.54       77.14      3.59 o
  -5   3  20       27.96       33.32      3.01 o
  -4   3  20        0.79        1.54      1.76 o
  -3   3  20       12.39       14.16      1.70 o
  -2   3  20        0.01       -0.73      0.73 o
  -1   3  20       13.76       14.82      1.07 o
   0   3  20       43.14       45.84      1.88 o
   1   3  20       16.15       17.15      1.32 o
   2   3  20        2.76        2.56      1.12 o
   3   3  20        5.84        6.62      1.88 o
  -5   4  20        8.05        8.57      2.11 o
  -4   4  20      106.77      107.63      4.04 o
  -3   4  20      208.97      211.61      4.71 o
  -2   4  20        0.08        1.16      1.17 o
  -1   4  20      336.33      364.29      8.85 o
   0   4  20      171.47      155.37      3.20 o
   1   4  20       66.54       60.81      2.01 o
   2   4  20      190.20      178.29      5.07 o
   3   4  20       34.45       40.03      2.62 o
  -5   5  20       63.59       60.07      4.03 o
  -4   5  20        5.93        1.47      1.57 o
  -3   5  20       48.05       47.55      2.21 o
  -2   5  20      154.74      151.98      6.02 o
  -1   5  20      136.30      123.60      4.40 o
   0   5  20       13.19       11.86      1.30 o
   1   5  20      278.02      265.73      4.52 o
   2   5  20       18.78       16.17      1.61 o
   3   5  20        4.41        4.76      1.47 o
  -4   6  20        3.06        5.48      2.67 o
  -3   6  20       34.10       31.64      2.36 o
  -2   6  20       26.56       25.98      2.91 o
  -1   6  20       24.75       22.98      2.11 o
   0   6  20       25.43       21.44      1.34 o
   1   6  20        2.83        3.47      1.16 o
   2   6  20       23.67       28.28      1.80 o
   3   6  20        1.23        3.02      1.45 o
  -4   7  20        5.78       12.20      3.31 o
  -3   7  20        0.01       -0.99      2.27 o
  -2   7  20       16.10        8.19      2.67 o
  -1   7  20       41.93       48.10      3.43 o
   0   7  20        0.62       -0.42      0.73 o
   1   7  20        1.27        1.19      1.11 o
   2   7  20      175.26      194.56      4.32 o
  -4   8  20        1.22        4.48      3.39 o
  -3   8  20        5.79        7.60      3.45 o
  -2   8  20        0.02        1.35      2.03 o
  -1   8  20       17.65       13.21      2.45 o
   0   8  20       17.66       14.68      1.24 o
   1   8  20       37.42       38.42      2.24 o
   2   8  20        8.00        7.15      1.68 o
  -3   9  20        1.92        3.79      2.45 o
  -2   9  20      106.23      114.09      5.54 o
  -1   9  20        5.38        9.08      2.55 o
   0   9  20       15.48       16.29      2.21 o
   1   9  20        1.35        1.72      1.22 o
   2   9  20       29.11       28.29      2.92 o
  -2  10  20        0.07        0.89      2.28 o
  -1  10  20       61.79       63.24      4.56 o
   0  10  20      306.32      314.76      5.86 o
   1  10  20       18.30       11.14      2.15 o
  -1  11  20       16.95       13.98      3.35 o
   0  11  20       12.36       13.63      2.04 o
  -5   1  21        9.45        8.43      2.52 o
  -4   1  21        3.96        2.08      1.41 o
  -3   1  21       18.47       27.26      2.77 o
  -2   1  21        1.93       -0.96      0.96 o
  -1   1  21       71.13       72.28      1.86 o
   0   1  21      118.93      131.33      3.20 o
   1   1  21        3.30        4.76      1.05 o
   2   1  21      120.74      122.47      3.09 o
   3   1  21       72.31       78.83      3.69 o
  -5   2  21        2.29        2.42      1.99 o
  -4   2  21       66.72       69.42      3.43 o
  -3   2  21       39.75       36.89      2.53 o
  -2   2  21      337.29      349.74      4.81 o
  -1   2  21       44.45       47.54      1.82 o
   0   2  21       14.69       10.79      1.04 o
   1   2  21      164.04      164.64      3.51 o
   2   2  21       26.58       26.72      1.78 o
   3   2  21       14.85       14.54      2.01 o
  -5   3  21       47.61       37.38      3.12 o
  -4   3  21        1.61       -0.16      1.51 o
  -3   3  21      206.32      187.65      4.57 o
  -2   3  21      244.57      223.29      3.46 o
  -1   3  21        3.02        2.78      0.94 o
   0   3  21       38.56       36.97      1.60 o
   1   3  21       16.76       17.69      1.39 o
   2   3  21       16.38       20.43      1.77 o
   3   3  21       40.70       49.51      3.53 o
  -4   4  21       36.46       31.34      2.62 o
  -3   4  21       17.86       18.49      2.17 o
  -2   4  21      191.34      174.00      3.41 o
  -1   4  21        8.76        6.98      0.99 o
   0   4  21        9.12        9.86      1.44 o
   1   4  21       16.43       16.39      1.57 o
   2   4  21       19.66       18.65      1.76 o
   3   4  21        1.74        1.69      1.53 o
  -4   5  21       49.09       44.95      4.40 o
  -3   5  21       61.25       59.43      3.57 o
  -2   5  21       57.81       56.20      4.31 o
  -1   5  21       66.19       59.51      2.71 o
   0   5  21        2.09        3.62      1.05 o
   1   5  21       19.55       20.17      1.66 o
   2   5  21        0.23        0.86      1.20 o
  -4   6  21       43.79       55.19      4.05 o
  -3   6  21       15.65       13.79      2.31 o
  -2   6  21       34.31       37.06      4.48 o
  -1   6  21       74.46       69.91      3.15 o
   0   6  21       22.90       23.98      2.48 o
   1   6  21       16.69       12.12      1.47 o
   2   6  21       28.68       30.10      2.48 o
  -4   7  21        0.31        1.65      2.77 o
  -3   7  21      157.90      175.63      7.64 o
  -2   7  21        5.44        5.78      2.68 o
  -1   7  21       90.09       80.39      4.65 o
   0   7  21      138.34      141.70      3.17 o
   1   7  21        4.84        8.13      1.35 o
   2   7  21       55.96       53.20      3.34 o
  -3   8  21       12.21       11.62      3.31 o
  -2   8  21       82.83       75.90      5.58 o
  -1   8  21        8.38        9.19      2.86 o
   0   8  21        1.34        2.86      0.99 o
   1   8  21        8.61       11.31      1.54 o
  -2   9  21       77.22       78.92      4.90 o
  -1   9  21       24.45       20.34      4.49 o
   0   9  21        0.00       -0.57      0.96 o
   1   9  21        1.27        2.47      1.43 o
  -1  10  21        2.65        2.66      2.67 o
   0  10  21       20.57       19.71      2.78 o
  -4   0  22       16.49       23.13      2.72 o
  -3   0  22      331.72      306.82      8.33 o
  -2   0  22      180.36      161.90      6.95 o
  -1   0  22        6.89        7.95      1.41 o
   0   0  22        0.07        0.08      1.19 o
   1   0  22      344.45      358.49      7.69 o
   2   0  22        0.36       -0.75      1.70 o
   3   0  22       50.69       54.23      4.71 o
  -4   1  22       32.08       31.03      3.24 o
  -3   1  22       99.70      114.92      3.36 o
  -2   1  22       63.69       69.03      2.58 o
  -1   1  22       59.29       63.34      2.00 o
   0   1  22       46.88       49.05      1.84 o
   1   1  22      175.58      185.51      3.55 o
   2   1  22       13.38       12.79      1.66 o
   3   1  22       26.08       21.37      2.39 o
  -4   2  22        5.05        5.05      1.85 o
  -3   2  22       11.85        8.99      1.68 o
  -2   2  22       29.21       33.87      1.94 o
  -1   2  22       29.79       33.24      1.67 o
   0   2  22       27.16       27.67      1.55 o
   1   2  22       22.63       24.13      1.62 o
   2   2  22       61.05       65.09      3.34 o
   3   2  22       64.20       63.58      5.33 o
  -4   3  22       66.96       86.21      4.41 o
  -3   3  22        0.68        0.92      1.34 o
  -2   3  22        0.01       -0.67      0.92 o
  -1   3  22        6.28       12.22      1.29 o
   0   3  22       23.51       30.60      1.71 o
   1   3  22        2.16        1.57      1.02 o
   2   3  22       22.21       28.03      1.97 o
  -4   4  22      102.30       90.34      7.40 o
  -3   4  22       31.92       38.86      3.41 o
  -2   4  22       15.99       14.66      1.84 o
  -1   4  22        3.37        0.59      1.00 o
   0   4  22       51.24       55.20      2.56 o
   1   4  22        0.02        0.70      1.11 o
   2   4  22       15.54       11.54      1.47 o
  -4   5  22       91.30       92.81      4.33 o
  -3   5  22       35.49       29.08      4.36 o
  -2   5  22        6.80        5.32      2.44 o
  -1   5  22        9.05        6.35      1.18 o
   0   5  22       94.09       91.07      2.69 o
   1   5  22       23.51       27.87      1.94 o
   2   5  22      125.38      129.96      3.90 o
  -3   6  22      136.43      136.40      6.21 o
  -2   6  22      164.99      164.47      9.51 o
  -1   6  22       40.12       37.21      2.27 o
   0   6  22       12.19       10.82      1.75 o
   1   6  22       74.07       73.52      3.23 o
   2   6  22        8.52        8.47      1.81 o
  -3   7  22        2.09        1.08      2.64 o
  -2   7  22        0.34        0.59      2.45 o
  -1   7  22        5.80        6.35      1.98 o
   0   7  22       31.33       31.04      1.74 o
   1   7  22        0.36        1.73      1.25 o
  -2   8  22       42.36       42.76      5.97 o
  -1   8  22       13.42       12.55      3.20 o
   0   8  22       24.81       18.72      1.75 o
   1   8  22      107.41      103.39      3.35 o
  -1   9  22       69.97       72.96      5.34 o
   0   9  22       26.87       33.22      2.10 o
  -4   1  23       32.80       37.10      2.87 o
  -3   1  23       28.00       27.10      2.02 o
  -2   1  23        2.47        0.58      1.10 o
  -1   1  23       75.32       79.16      3.00 o
   0   1  23        1.32        1.64      0.88 o
   1   1  23        1.69        1.76      1.14 o
   2   1  23        0.60       -0.62      1.39 o
  -4   2  23        7.18        6.30      1.92 o
  -3   2  23      153.78      143.99      4.19 o
  -2   2  23        8.98        9.93      1.46 o
  -1   2  23        8.52        4.48      1.16 o
   0   2  23       67.64       71.39      2.26 o
   1   2  23        0.00        1.21      1.15 o
   2   2  23       84.72       87.32      3.34 o
  -4   3  23       19.96       21.78      3.20 o
  -3   3  23       22.36       22.21      2.06 o
  -2   3  23       68.88       72.84      2.68 o
  -1   3  23       95.28       90.30      2.68 o
   0   3  23      151.77      167.12      3.89 o
   1   3  23      131.47      128.54      3.40 o
   2   3  23       32.73       31.87      2.36 o
  -3   4  23      118.92      118.88      4.43 o
  -2   4  23       10.29       13.53      1.53 o
  -1   4  23        2.54        1.22      1.18 o
   0   4  23       24.97       23.19      1.76 o
   1   4  23        7.16       13.40      1.61 o
   2   4  23      104.34      116.62      4.43 o
  -3   5  23       33.17       43.02      2.90 o
  -2   5  23       41.99       43.81      2.90 o
  -1   5  23        9.78        8.89      1.34 o
   0   5  23        2.26        2.56      1.32 o
   1   5  23       42.55       42.67      2.25 o
  -3   6  23        0.77        1.08      2.64 o
  -2   6  23       43.44       35.16      2.30 o
  -1   6  23       60.55       62.87      2.77 o
   0   6  23       59.58       62.89      3.10 o
   1   6  23        0.00       -0.42      1.19 o
  -2   7  23       69.26       74.12      5.69 o
  -1   7  23       55.56       56.26      2.65 o
   0   7  23        8.77        8.73      1.34 o
  -1   8  23        9.26        9.65      3.73 o
  -3   0  24        2.10        0.89      2.22 o
  -2   0  24        1.42        0.97      2.30 o
  -1   0  24        0.08        0.60      1.28 o
   0   0  24       16.77       16.73      1.75 o
   1   0  24       45.51       43.45      3.18 o
  -3   1  24       28.70       22.45      2.04 o
  -2   1  24      151.09      162.99      3.84 o
  -1   1  24       65.54       65.50      2.94 o
   0   1  24       12.51        9.61      1.34 o
   1   1  24        9.69        8.65      1.50 o
  -3   2  24        5.64        5.19      1.64 o
  -2   2  24        2.01        1.41      1.60 o
  -1   2  24       17.63       16.21      1.93 o
   0   2  24       13.09       14.37      1.54 o
   1   2  24        3.50        4.02      1.42 o
  -3   3  24        6.90        3.41      2.01 o
  -2   3  24        4.81        2.02      1.60 o
  -1   3  24        2.88        3.31      1.19 o
   0   3  24        4.40        3.86      1.28 o
   1   3  24       14.42       13.25      1.77 o
  -3   4  24      154.26      167.63      8.47 o
  -2   4  24      117.38      120.57      6.00 o
  -1   4  24      164.01      193.09      4.55 o
   0   4  24       48.88       49.63      2.32 o
   1   4  24       29.43       30.12      2.88 o
  -2   5  24       86.45       74.45      4.02 o
  -1   5  24        5.60        6.66      1.50 o
   0   5  24       25.10       31.00      2.22 o
   1   5  24       53.19       64.64      2.87 o
  -2   6  24       23.22       20.35      3.71 o
  -1   6  24        1.82        1.76      1.18 o
   0   6  24        4.08        6.52      1.98 o
  -3   1  25       14.87       13.39      2.19 o
  -2   1  25       25.96       35.65      2.15 o
  -1   1  25       54.53       65.95      2.43 o
   0   1  25       31.13       34.30      1.80 o
   1   1  25        9.02        7.93      2.10 o
  -2   2  25       89.86      102.86      4.05 o
  -1   2  25        1.82        3.74      1.31 o
   0   2  25        1.21        2.12      1.25 o
   1   2  25      179.48      182.85     10.44 o
  -2   3  25       23.35       28.85      2.62 o
  -1   3  25        0.16       -0.86      1.39 o
   0   3  25       15.96       14.81      1.73 o
  -2   4  25       12.97       17.63      2.30 o
  -1   4  25        5.16        2.37      1.37 o
   0   4  25        8.43       10.64      1.63 o
  -1   5  25        2.35        3.11      1.75 o
  -1   0  26       16.69       17.71      2.90 o
  -1   1  26        8.13        9.02      1.60 o
 
